# Supplementary material for: High-throughput single-cell sequencing of activated sludge microbiome
Source: Environ Sci Ecotechnol. 2024 Sep 12;23:100493. doi: 10.1016/j.ese.2024.100493 (PMC11490935; doi:10.1016/j.ese.2024.100493)
Supplement: Multimedia component 1 [file mmc1.xlsx]

## Sheet: TableS1_SAG_Bins
Genome name	Completeness (%)	Contamination (%)	Quality	Genome size (bp)	genome N50 (bp)	Species name by GTDB-Tk database
single_bin_12_3332	99.4536	7.17172	medium	4388946	35998	d__Bacteria;p__Bacteroidota;c__Bacteroidia;o__NS11-12g;f__UBA9320;g__VMDK01;s__unknown_0
single_bin_12_3032	99.3599	0.8139	high	1992744	177924	d__Bacteria;p__Proteobacteria;c__Gammaproteobacteria;o__Francisellales;f__Francisellaceae;g__Francisella;s__Francisella philomiragia
single_bin_12_3355	99.1925	12.4973	low	2779406	9733	d__Bacteria;p__Firmicutes_C;c__Negativicutes;o__Selenomonadales;f__JAGPMH01;g__JAGPMH01;s__JAGPMH01 sp018052945
single_bin_12_2992	98.7495	3.53591	high	2905045	16715	d__Bacteria;p__Firmicutes;c__Bacilli;o__Lactobacillales;f__Listeriaceae;g__Brochothrix;s__Brochothrix thermosphacta
single_bin_12_3265	98.1518	0.798789	high	1919460	60680	d__Bacteria;p__Proteobacteria;c__Gammaproteobacteria;o__Francisellales;f__Francisellaceae;g__Francisella;s__Francisella philomiragia
single_bin_12_2998	97.433	2.71577	high	3524065	32589	d__Bacteria;p__Bacteroidota;c__Bacteroidia;o__Cytophagales;f__Cyclobacteriaceae;g__;s__unknown_0
single_bin_12_3300	97.1872	2.10981	high	4312980	27282	d__Bacteria;p__Bacteroidota;c__Bacteroidia;o__Flavobacteriales;f__UBA10066;g__CECT-30217;s__unknown_0
single_bin_12_3001	96.4591	4.9763	high	1457201	26296	d__Bacteria;p__Proteobacteria;c__Alphaproteobacteria;o__Rickettsiales;f__Rickettsiaceae;g__SXXS01;s__SXXS01 sp903828265
single_bin_S_3603	96.0993	0	high	1581368	80396	d__Bacteria;p__Firmicutes_A;c__Clostridia;o__Saccharofermentanales;f__Saccharofermentanaceae;g__Saccharofermentans;s__unknown_0
single_bin_12_2726	96.0373	6.25874	medium	3558661	8640	d__Bacteria;p__Firmicutes_A;c__Clostridia;o__Tissierellales;f__GPF-1;g__;s__unknown_0
single_bin_S_3610	95.977	3.96552	high	2702150	14397	d__Bacteria;p__Thermotogota;c__Thermotogae;o__Petrotogales;f__Petrotogaceae;g__Tepiditoga;s__unknown_0
single_bin_12_2700	95.7084	3.92852	high	5314636	7420	d__Bacteria;p__Proteobacteria;c__Gammaproteobacteria;o__Enterobacterales;f__Enterobacteriaceae;g__Escherichia;s__Escherichia coli
single_bin_12_2640	94.8718	2.99145	high	6251619	44532	d__Bacteria;p__Cyanobacteria;c__Vampirovibrionia;o__Obscuribacterales;f__Obscuribacteraceae;g__RI-106;s__unknown_0
single_bin_12_2647	94.7899	1.72736	high	3004696	60142	d__Bacteria;p__UBA10199;c__UBA10199;o__DSSB01;f__JACPFA01;g__;s__unknown_0
single_bin_12_2690	94.4056	0	high	1320356	17349	d__Bacteria;p__Proteobacteria;c__Alphaproteobacteria;o__Rickettsiales;f__Midichloriaceae;g__;s__unknown_0
single_bin_12_3050	94.2989	1.849	high	3999092	8203	d__Bacteria;p__Thermotogota;c__Thermotogae;o__MWEM01;f__MWEM01;g__;s__unknown_0
single_bin_12_2987	93.6066	3.73406	high	3318664	18910	d__Bacteria;p__Bacteroidota;c__Kapabacteria;o__Kapabacteriales;f__UBA2268;g__PGYR01;s__unknown_0
single_bin_12_3310	93.5811	6.41892	medium	2122244	164242	d__Bacteria;p__Verrucomicrobiota;c__Verrucomicrobiae;o__Opitutales;f__CG1-02-43-26;g__;s__unknown_0
single_bin_12_3314	93.0218	4.91499	high	4786466	14860	d__Bacteria;p__Proteobacteria;c__Gammaproteobacteria;o__Enterobacterales;f__Shewanellaceae;g__Shewanella;s__Shewanella baltica
single_bin_12_3380	92.9688	4.2476	high	3893711	11167	d__Bacteria;p__Bacteroidota;c__Bacteroidia;o__Cytophagales;f__Cyclobacteriaceae;g__ELB16-189;s__unknown_0
single_bin_12_3035	92.655	0	high	2439730	42664	d__Bacteria;p__Proteobacteria;c__Gammaproteobacteria;o__JAGOUN01;f__JAGOUN01;g__JAGOUN01;s__unknown_0
single_bin_12_2679	92.4691	9.67593	medium	3965901	14663	d__Bacteria;p__Proteobacteria;c__Gammaproteobacteria;o__Pseudomonadales;f__Pseudohongiellaceae;g__UBA5078;s__unknown_0
single_bin_12_2711	92.0732	6.70732	medium	2463740	4030	d__Bacteria;p__Campylobacterota;c__Campylobacteria;o__Campylobacterales;f__Arcobacteraceae;g__Aliarcobacter;s__Aliarcobacter cryaerophilus_A
single_bin_S_3590	91.8838	3.58421	high	3235806	20514	d__Bacteria;p__Proteobacteria;c__Gammaproteobacteria;o__;f__;g__;s__unknown_0
single_bin_12_2757	91.3474	1.53656	high	2841306	9458	d__Bacteria;p__Proteobacteria;c__Gammaproteobacteria;o__JAGOUU01;f__JAGOUU01;g__JAGOUU01;s__unknown_0
single_bin_12_3025	91.1046	3.28906	high	1820965	21501	d__Bacteria;p__Proteobacteria;c__Alphaproteobacteria;o__Paracaedibacterales;f__UBA11393;g__CAITNM01;s__unknown_0
single_bin_12_2685	91.0672	5.10731	medium	2846990	9718	d__Bacteria;p__Chlamydiota;c__Chlamydiia;o__Chlamydiales;f__Waddliaceae;g__Waddlia;s__unknown_0
single_bin_12_2944	90.6475	4.39024	high	2849580	5438	d__Bacteria;p__Campylobacterota;c__Campylobacteria;o__Campylobacterales;f__Arcobacteraceae;g__Aliarcobacter;s__unknown_0
single_bin_12_2625	90.6205	7.15781	medium	4591722	4119	d__Bacteria;p__Firmicutes_A;c__Clostridia;o__Lachnospirales;f__Lachnospiraceae;g__Agathobacter;s__Agathobacter rectalis
single_bin_12_3345	90.5571	4.56693	high	3777107	3969	d__Bacteria;p__Proteobacteria;c__Gammaproteobacteria;o__Pseudomonadales;f__Moraxellaceae;g__Acinetobacter;s__Acinetobacter johnsonii
single_bin_12_3011	89.7436	3.4188	medium	2408750	33748	d__Bacteria;p__Margulisbacteria;c__Marinamargulisbacteria;o__;f__;g__;s__unknown_0
single_bin_12_3278	89.7208	9.43918	medium	1625111	11263	d__Bacteria;p__Proteobacteria;c__Alphaproteobacteria;o__Rickettsiales;f__Rickettsiaceae;g__SXXS01;s__SXXS01 sp005791235
single_bin_S_3597	89.685	6.71141	medium	3191732	4065	d__Bacteria;p__Firmicutes_A;c__Clostridia;o__Oscillospirales;f__Ruminococcaceae;g__;s__unknown_0
single_bin_12_2669	89.4345	4.46429	medium	4015038	27322	d__Bacteria;p__Bdellovibrionota;c__Bdellovibrionia;o__Bdellovibrionales;f__UBA6776;g__JADJVA01;s__unknown_0
single_bin_S_3598	89.2442	4.31202	medium	2813935	12868	d__Bacteria;p__Proteobacteria;c__Gammaproteobacteria;o__;f__;g__;s__unknown_1
single_bin_12_2764	88.8889	4.12748	medium	2555708	2903	d__Bacteria;p__Spirochaetota;c__Spirochaetia;o__Sphaerochaetales;f__Sphaerochaetaceae;g__RZYO01;s__RZYO01 sp009930325
single_bin_12_1754	88.5653	10.3428	low	1810589	11288	d__Bacteria;p__Firmicutes_A;c__Clostridia;o__Saccharofermentanales;f__Saccharofermentanaceae;g__Saccharofermentans;s__Saccharofermentans sp012728275
single_bin_12_2715	88.172	1.07527	medium	1570487	14567	d__Bacteria;p__Proteobacteria;c__Alphaproteobacteria;o__UBA7879;f__UBA7879;g__;s__unknown_0
single_bin_12_3333	88.172	2.84917	medium	1738481	7773	d__Bacteria;p__Proteobacteria;c__Alphaproteobacteria;o__Caedimonadales;f__;g__;s__unknown_0
single_bin_12_2629	88.0928	2.36997	medium	2624267	4546	d__Bacteria;p__Firmicutes_A;c__Clostridia;o__Oscillospirales;f__Acutalibacteraceae;g__Ruminococcus_E;s__Ruminococcus_E bromii_B
single_bin_S_3627	87.779	2.23214	medium	3972186	17578	d__Bacteria;p__Bdellovibrionota;c__Bdellovibrionia;o__Bdellovibrionales;f__;g__;s__unknown_0
single_bin_12_2701	87.5992	0.892857	medium	2533915	33560	d__Bacteria;p__Bdellovibrionota;c__Bdellovibrionia_A;o__UBA1018;f__UBA6935;g__;s__unknown_0
single_bin_12_2718	87.1274	7.96748	medium	2349651	5165	d__Bacteria;p__Campylobacterota;c__Campylobacteria;o__Campylobacterales;f__Arcobacteraceae;g__UBA4036;s__unknown_0
single_bin_12_2947	87.0625	7.68641	medium	2105725	6559	d__Bacteria;p__Firmicutes;c__Bacilli;o__Lactobacillales;f__Streptococcaceae;g__Streptococcus;s__Streptococcus parasuis
single_bin_12_2613	86.9085	6.25	medium	4247647	27633	d__Bacteria;p__Bdellovibrionota;c__Bdellovibrionia_A;o__UBA1018;f__UBA6935;g__;s__unknown_1
single_bin_12_3033	86.8907	2.24829	medium	1583957	12977	d__Bacteria;p__Proteobacteria;c__Alphaproteobacteria;o__UBA7879;f__VGCX01;g__VGCX01;s__unknown_0
single_bin_12_3287	86.6815	4.64286	medium	3037070	14225	d__Bacteria;p__Bdellovibrionota;c__Bdellovibrionia;o__Bdellovibrionales;f__;g__;s__unknown_1
single_bin_12_2717	86.4414	4.05702	medium	3606531	4785	d__Bacteria;p__Bacteroidota;c__Bacteroidia;o__Bacteroidales;f__Bacteroidaceae;g__Bacteroides;s__Bacteroides graminisolvens
single_bin_12_2980	86.2403	0	medium	1970254	44211	d__Bacteria;p__Proteobacteria;c__Gammaproteobacteria;o__JAGOUU01;f__JAGOUU01;g__JAGOUU01;s__unknown_1
single_bin_S_3605	86.1427	2.31319	medium	3158013	10901	d__Bacteria;p__Firmicutes_A;c__Clostridia;o__Lachnospirales;f__Lachnospiraceae;g__NK4A136;s__unknown_0
single_bin_12_3438	86.045	10.3247	low	3950169	2128	d__Bacteria;p__Proteobacteria;c__Gammaproteobacteria;o__Pseudomonadales;f__Moraxellaceae;g__Acinetobacter;s__unknown_0
single_bin_12_3244	85.9101	6.08215	medium	1369461	12323	d__Bacteria;p__Proteobacteria;c__Alphaproteobacteria;o__Rickettsiales;f__UBA6177;g__;s__unknown_0
single_bin_12_2624	85.5335	0.974659	medium	4187847	5735	d__Bacteria;p__Firmicutes_A;c__Clostridia;o__Lachnospirales;f__Lachnospiraceae;g__Ruminococcus_B;s__Ruminococcus_B gnavus
single_bin_12_3488	85.4709	6.98284	medium	3865722	3141	d__Bacteria;p__Proteobacteria;c__Gammaproteobacteria;o__Pseudomonadales;f__Moraxellaceae;g__Acinetobacter;s__Acinetobacter gandensis
single_bin_12_3395	85.1438	8.48214	medium	3765451	28223	d__Bacteria;p__Bdellovibrionota;c__Bacteriovoracia;o__Bacteriovoracales;f__Bacteriovoracaceae;g__;s__unknown_0
single_bin_12_3397	84.8442	9.2029	medium	2459013	12764	d__Bacteria;p__Proteobacteria;c__Alphaproteobacteria;o__Micavibrionales;f__Micavibrionaceae;g__;s__unknown_0
single_bin_12_3436	84.6997	13.1446	low	3900399	2149	d__Bacteria;p__Proteobacteria;c__Gammaproteobacteria;o__Pseudomonadales;f__Moraxellaceae;g__Acinetobacter;s__unknown_1
single_bin_12_2599	84.1357	6.32196	medium	4595602	4725	d__Bacteria;p__Proteobacteria;c__Gammaproteobacteria;o__Enterobacterales;f__Shewanellaceae;g__Shewanella;s__Shewanella sp002966515
single_bin_12_213	83.9888	5.10731	medium	1755991	15225	d__Bacteria;p__Verrucomicrobiota;c__Verrucomicrobiae;o__Chthoniobacterales;f__UBA6821;g__CAIWMF01;s__unknown_0
single_bin_12_450	83.624	2.53553	medium	2266764	10923	d__Bacteria;p__Proteobacteria;c__Gammaproteobacteria;o__JAGOUU01;f__JAGOUU01;g__JAGOUU01;s__unknown_2
single_bin_12_3294	83.0042	3.60323	medium	2972271	3672	d__Bacteria;p__Proteobacteria;c__Gammaproteobacteria;o__Pseudomonadales;f__Moraxellaceae;g__Psychrobacter;s__Psychrobacter sp002414005
single_bin_12_964	82.6679	3.71032	medium	2542210	4075	d__Bacteria;p__Proteobacteria;c__Gammaproteobacteria;o__Pseudomonadales;f__Moraxellaceae;g__Psychrobacter;s__Psychrobacter pasteurii
single_bin_12_3443	82.2667	8.53333	medium	3078327	10905	d__Bacteria;p__Spirochaetota;c__Spirochaetia;o__CADAEX01;f__CADAEX01;g__;s__unknown_0
single_bin_12_1906	82.2505	11.3333	low	1923848	3136	d__Bacteria;p__Firmicutes;c__Bacilli;o__Izemoplasmatales;f__UBA5603;g__UBA2289;s__unknown_0
single_bin_12_3482	82.0973	5.25068	medium	2380972	5223	d__Bacteria;p__Campylobacterota;c__Campylobacteria;o__Campylobacterales;f__Arcobacteraceae;g__Aliarcobacter;s__Aliarcobacter aquimarinus
single_bin_12_2985	81.9444	11.4066	low	1772334	7450	d__Bacteria;p__Firmicutes_A;c__Clostridia;o__Peptostreptococcales;f__Anaerovoracaceae;g__JAAYHV01;s__unknown_0
single_bin_12_308	81.4628	4.68261	medium	5191673	5937	d__Bacteria;p__Proteobacteria;c__Gammaproteobacteria;o__Pseudomonadales;f__Pseudomonadaceae;g__Pseudomonas_E;s__Pseudomonas_E bubulae
single_bin_12_2337	80.8956	5.79421	medium	1231118	7523	d__Bacteria;p__Proteobacteria;c__Alphaproteobacteria;o__Rickettsiales;f__Midichloriaceae;g__;s__unknown_1
single_bin_12_2590	80.7081	12.3004	low	3698898	3236	d__Bacteria;p__Proteobacteria;c__Gammaproteobacteria;o__Pseudomonadales;f__Moraxellaceae;g__Acinetobacter;s__unknown_2
single_bin_12_2020	80.6856	3.00505	medium	3786275	3697	d__Bacteria;p__Nitrospirota;c__Nitrospiria;o__Nitrospirales;f__UBA8639;g__UBA8639;s__unknown_0
single_bin_12_464	80.6397	5.96002	medium	2995767	9823	d__Bacteria;p__Proteobacteria;c__Gammaproteobacteria;o__Halothiobacillales;f__;g__;s__unknown_0
single_bin_12_2704	80.6147	2.60047	medium	1821764	44357	d__Bacteria;p__Firmicutes_A;c__Clostridia;o__Saccharofermentanales;f__Saccharofermentanaceae;g__;s__unknown_0
single_bin_S_3561	80.4598	10.3448	low	889468	33949	d__Bacteria;p__Patescibacteria;c__Paceibacteria;o__UBA9983_A;f__GCA-2747955;g__;s__unknown_0
single_bin_12_2539	80.1037	10.2276	low	4470193	3870	d__Bacteria;p__Proteobacteria;c__Gammaproteobacteria;o__Enterobacterales;f__Aeromonadaceae;g__Aeromonas;s__Aeromonas caviae
single_bin_12_3293	79.6825	4.28571	medium	3358719	11698	d__Bacteria;p__Bacteroidota;c__Bacteroidia;o__NS11-12g;f__UBA9320;g__WGNA01;s__unknown_0
single_bin_12_3335	79.4592	2.41461	medium	2353984	12641	d__Bacteria;p__Bacteroidota;c__Bacteroidia;o__Flavobacteriales;f__Flavobacteriaceae;g__;s__unknown_0
single_bin_12_1785	79.4332	4.09357	medium	3801009	3521	d__Bacteria;p__Firmicutes_A;c__Clostridia;o__Lachnospirales;f__Lachnospiraceae;g__Mediterraneibacter;s__Mediterraneibacter faecis
single_bin_12_2680	79.345	3.57469	medium	3942390	9409	d__Bacteria;p__Bacteroidota;c__Bacteroidia;o__Cytophagales;f__Cyclobacteriaceae;g__ELB16-189;s__unknown_1
single_bin_12_2556	79.1556	5.36682	medium	4615339	12714	d__Bacteria;p__Proteobacteria;c__Gammaproteobacteria;o__Chromatiales;f__Sedimenticolaceae;g__HyVt-443;s__unknown_0
single_bin_12_1120	78.7198	9.69371	medium	2653950	3735	d__Bacteria;p__Bacteroidota;c__Bacteroidia;o__Flavobacteriales;f__Weeksellaceae;g__Cloacibacterium;s__unknown_0
single_bin_S_3545	78.3219	0.753623	medium	1805893	8436	d__Bacteria;p__Proteobacteria;c__Alphaproteobacteria;o__UBA9655;f__UBA9655;g__JABDDK01;s__unknown_0
single_bin_12_3371	78.2665	6.01173	medium	1636059	9107	d__Bacteria;p__Proteobacteria;c__Alphaproteobacteria;o__UBA7879;f__;g__;s__unknown_0
single_bin_S_3608	77.4295	7.52351	medium	1377574	138635	d__Bacteria;p__Patescibacteria;c__WWE3;o__UBA101185;f__;g__;s__unknown_0
single_bin_12_2709	77.352	15.8409	low	1802630	6611	d__Bacteria;p__Proteobacteria;c__Alphaproteobacteria;o__Rickettsiales;f__Rickettsiaceae;g__SXXS01;s__unknown_0
single_bin_S_3540	77.218	2.13964	medium	1720923	11410	d__Bacteria;p__Verrucomicrobiota;c__Verrucomicrobiae;o__Opitutales;f__CG1-02-43-26;g__;s__unknown_1
single_bin_12_1323	76.5421	4.5954	medium	3450011	7757	d__Bacteria;p__Bdellovibrionota_C;c__UBA2361;o__UBA2361;f__RFPC01;g__RFPC01;s__unknown_0
single_bin_12_272	76.3495	5.77171	medium	3362225	5559	d__Bacteria;p__Proteobacteria;c__Gammaproteobacteria;o__Enterobacterales;f__Vibrionaceae;g__Vibrio;s__Vibrio hibernica
single_bin_12_1385	76.0906	2.2977	medium	906172	6416	d__Bacteria;p__Proteobacteria;c__Alphaproteobacteria;o__RUG11792;f__;g__;s__unknown_0
single_bin_S_3592	75.7053	6.03448	medium	1380776	67310	d__Bacteria;p__Patescibacteria;c__Microgenomatia;o__UBA1406;f__GWC2-37-13;g__UBA1450;s__unknown_0
single_bin_12_2723	75.7053	35.9718	low	1609858	18190	d__Bacteria;p__Patescibacteria;c__CPR3;o__CPR3;f__GWF2-35-18;g__;s__unknown_0
single_bin_12_2137	75.4702	3.44828	medium	1152186	42004	d__Bacteria;p__Patescibacteria;c__WWE3;o__2-01-FULL-39-13;f__JAACPI01;g__;s__unknown_0
single_bin_S_3611	75.4682	1.1236	medium	1070757	36101	d__Bacteria;p__Patescibacteria;c__JAEDAM01;o__BD1-5;f__UBA2023;g__GN02-873;s__unknown_0
single_bin_12_3286	75.1426	4.1564	medium	4588647	12491	d__Bacteria;p__Proteobacteria;c__Gammaproteobacteria;o__Pseudomonadales;f__Oleiphilaceae;g__;s__unknown_0
single_bin_12_3382	74.4222	8.62866	medium	2834103	4747	d__Bacteria;p__Synergistota;c__Synergistia;o__Synergistales;f__Aminiphilaceae;g__;s__unknown_0
single_bin_12_3304	73.9153	7.46032	medium	2080561	6699	d__Bacteria;p__Bacteroidota;c__Bacteroidia;o__Bacteroidales;f__UBA932;g__DMER64;s__unknown_0
single_bin_12_2713	73.6243	0	medium	2205176	25820	d__Bacteria;p__Omnitrophota;c__Koll11;o__2-02-FULL-51-18;f__JAGOUK01;g__;s__unknown_0
single_bin_12_3414	73.6022	3.94265	medium	3113384	16414	d__Bacteria;p__Bacteroidota;c__Bacteroidia;o__Flavobacteriales;f__UBA10066;g__CECT-30217;s__unknown_1
single_bin_12_1738	73.1191	18.0251	low	1786026	16943	d__Bacteria;p__Patescibacteria;c__Microgenomatia;o__UBA1400;f__PJMF01;g__;s__unknown_0
single_bin_12_1056	72.6595	3.50079	medium	3798730	5304	d__Bacteria;p__Firmicutes_A;c__Clostridia;o__Lachnospirales;f__Lachnospiraceae;g__;s__unknown_0
single_bin_12_3318	72.542	14.2624	low	2633490	22002	d__Bacteria;p__UBA10199;c__UBA10199;o__UBA10199;f__;g__;s__unknown_0
single_bin_S_3591	72.4422	5.94059	medium	1228462	44076	d__Bacteria;p__Patescibacteria;c__Paceibacteria;o__Moranbacterales;f__UBA1568;g__;s__unknown_0
single_bin_12_1898	72.3708	1.42119	medium	2129839	12948	d__Bacteria;p__Proteobacteria;c__Gammaproteobacteria;o__JAGOUU01;f__JAGOUU01;g__JAGOUU01;s__unknown_3
single_bin_12_538	72.3062	5.25125	medium	4655929	4956	d__Bacteria;p__Proteobacteria;c__Gammaproteobacteria;o__Pseudomonadales;f__Pseudomonadaceae;g__Pseudomonas_E;s__Pseudomonas_E fragi
single_bin_12_1388	72.1349	13.3491	low	1296227	4901	d__Bacteria;p__Proteobacteria;c__Alphaproteobacteria;o__Rickettsiales;f__Rickettsiaceae;g__GCA-2402195;s__unknown_0
single_bin_12_1468	71.8331	3.28906	medium	1865256	6214	d__Bacteria;p__GCA-001730085;c__GCA-001730085;o__GCA-001730085;f__GCA-001730085;g__;s__unknown_0
single_bin_12_3367	71.7725	3.09125	medium	3777436	5133	d__Bacteria;p__Bacteroidota;c__Ignavibacteria;o__Ignavibacteriales;f__Melioribacteraceae;g__GCA-2746605;s__unknown_0
single_bin_12_1016	71.654	3.70224	medium	1897074	9984	d__Bacteria;p__Proteobacteria;c__Alphaproteobacteria;o__Caedimonadales;f__;g__;s__unknown_1
single_bin_12_1725	71.6211	4.20168	medium	1852509	6948	d__Bacteria;p__Bdellovibrionota_C;c__UBA2361;o__UBA2361;f__;g__;s__unknown_0
single_bin_12_1596	71.3959	5.04202	medium	2347517	5608	d__Bacteria;p__UBA10199;c__UBA10199;o__UBA10199;f__;g__;s__unknown_1
single_bin_12_2085	70.8593	5.21346	medium	2785869	4450	d__Bacteria;p__Bacteroidota;c__Bacteroidia;o__Chitinophagales;f__UBA8649;g__;s__unknown_0
single_bin_12_1286	70.8326	7.14833	medium	2263890	9655	d__Bacteria;p__Proteobacteria;c__Alphaproteobacteria;o__Rickettsiales;f__UBA3002;g__;s__unknown_0
single_bin_12_1138	70.804	4.96309	medium	3569429	6758	d__Bacteria;p__Proteobacteria;c__Alphaproteobacteria;o__Rhodospirillales;f__UXAT02;g__Defluviicoccus_A;s__unknown_0
single_bin_12_874	70.7623	7.3062	medium	2010693	3520	d__Bacteria;p__Proteobacteria;c__Gammaproteobacteria;o__;f__;g__;s__unknown_2
single_bin_12_2118	70.7364	4.61877	medium	2625574	5273	d__Bacteria;p__Bacteroidota;c__Bacteroidia;o__Flavobacteriales;f__Vicingaceae;g__Vicingus;s__unknown_0
single_bin_12_1224	69.8565	8.21372	medium	1501456	6940	d__Bacteria;p__Patescibacteria;c__Microgenomatia;o__UBA1400;f__;g__;s__unknown_0
single_bin_12_3390	69.8276	0	medium	992900	84608	d__Bacteria;p__Patescibacteria;c__Saccharimonadia;o__Saccharimonadales;f__UBA2112;g__UBA2112;s__unknown_0
single_bin_S_3582	69.6581	9.34473	medium	1082679	32001	d__Bacteria;p__Patescibacteria;c__Saccharimonadia;o__Saccharimonadales;f__UBA1020;g__;s__unknown_0
single_bin_S_3577	69.4719	2.20022	medium	1215566	66770	d__Bacteria;p__Patescibacteria;c__Paceibacteria;o__Moranbacterales;f__UBA1568;g__GCA-016699975;s__unknown_0
single_bin_12_1986	69.4472	1.0989	medium	1324725	6577	d__Bacteria;p__Proteobacteria;c__Alphaproteobacteria;o__Rickettsiales;f__;g__;s__unknown_0
single_bin_12_2661	68.9199	17.0267	low	1369526	5807	d__Bacteria;p__Patescibacteria;c__Saccharimonadia;o__Saccharimonadales;f__CAIOMD01;g__JAGORN01;s__JAGORN01 sp018062805
single_bin_12_985	67.9321	0.0999001	medium	849304	11254	d__Bacteria;p__Proteobacteria;c__Alphaproteobacteria;o__Holosporales;f__;g__;s__unknown_0
single_bin_12_1214	67.8456	2.16408	medium	1917954	7210	d__Bacteria;p__Proteobacteria;c__Gammaproteobacteria;o__JABDGN01;f__;g__;s__unknown_0
single_bin_12_1972	67.7763	2.74725	medium	2036434	4171	d__Bacteria;p__Fibrobacterota;c__Fibrobacteria;o__Fibrobacterales;f__Fibrobacteraceae;g__Fibro-01;s__unknown_0
single_bin_12_1476	67.6332	1.88088	medium	1270280	13514	d__Bacteria;p__Patescibacteria;c__Microgenomatia;o__UBA1406;f__GWC2-37-13;g__UBA1450;s__unknown_1
single_bin_12_970	67.6082	4.56807	medium	2552371	2108	d__Bacteria;p__Proteobacteria;c__Gammaproteobacteria;o__Pseudomonadales;f__Moraxellaceae;g__Psychrobacter;s__Psychrobacter sp018448495
single_bin_12_1905	67.3939	3.11111	medium	1194871	5126	d__Bacteria;p__Firmicutes;c__Bacilli;o__Izemoplasmatales;f__UBA5603;g__UBA2289;s__unknown_1
single_bin_12_1234	67.3872	0.488801	medium	2224765	6894	d__Bacteria;p__Proteobacteria;c__Alphaproteobacteria;o__Sphingomonadales;f__Emcibacteraceae;g__UBA4441;s__unknown_0
single_bin_12_2620	67.3367	19.68	low	1289665	4723	d__Bacteria;p__Patescibacteria;c__Saccharimonadia;o__Saccharimonadales;f__UBA7683;g__;s__unknown_0
single_bin_S_3584	67.1162	0	medium	776726	16181	d__Bacteria;p__Proteobacteria;c__Alphaproteobacteria;o__Bin98;f__;g__;s__unknown_0
single_bin_12_3394	67.0317	7.29974	medium	2227246	3467	d__Bacteria;p__Proteobacteria;c__Gammaproteobacteria;o__Coxiellales;f__Coxiellaceae;g__2-12-FULL-42-15;s__unknown_0
single_bin_12_1512	67.0017	8.9879	medium	1052093	4575	d__Bacteria;p__Patescibacteria;c__Saccharimonadia;o__Saccharimonadales;f__UBA1020;g__;s__unknown_1
single_bin_12_429	66.9967	9.90099	medium	1403958	8599	d__Bacteria;p__Patescibacteria;c__Saccharimonadia;o__Saccharimonadales;f__UBA7683;g__;s__unknown_1
single_bin_S_3554	66.8389	9.82095	medium	1143863	4358	d__Bacteria;p__Patescibacteria;c__Paceibacteria;o__Moranbacterales;f__UBA1568;g__;s__unknown_1
single_bin_S_3631	66.6667	5.55556	medium	983399	14096	d__Bacteria;p__Patescibacteria;c__Saccharimonadia;o__Saccharimonadales;f__AWTP1-31;g__;s__unknown_0
single_bin_S_3613	66.0388	5.88836	medium	1301653	17701	d__Bacteria;p__Patescibacteria;c__Microgenomatia;o__UBA1400;f__;g__;s__unknown_1
single_bin_12_2693	65.812	28.7404	low	3068979	7676	d__Bacteria;p__Patescibacteria;c__Dojkabacteria;o__B142;f__OLB20;g__;s__unknown_0
single_bin_12_3475	65.6364	2.27273	medium	3181210	9088	d__Bacteria;p__Chloroflexota;c__Anaerolineae;o__Anaerolineales;f__EnvOPS12;g__OLB14;s__unknown_0
single_bin_12_3329	65.5556	5.08418	medium	732223	5689	d__Bacteria;p__Patescibacteria;c__Saccharimonadia;o__Saccharimonadales;f__JACPYF01;g__;s__unknown_0
single_bin_12_796	65.4409	1.1236	medium	1067076	82088	d__Bacteria;p__Patescibacteria;c__Microgenomatia;o__UBA1400;f__PJMF01;g__VFLK01;s__unknown_0
single_bin_12_1498	65.2282	0.811594	medium	1703434	6587	d__Bacteria;p__Proteobacteria;c__Alphaproteobacteria;o__Micavibrionales;f__Micavibrionaceae;g__TMED27;s__unknown_0
single_bin_12_1777	65.1669	3.38983	medium	2435607	3983	d__Bacteria;p__Synergistota;c__Synergistia;o__Synergistales;f__Aminiphilaceae;g__;s__unknown_1
single_bin_12_1513	65.0047	7.32471	medium	2060172	6649	d__Bacteria;p__Firmicutes_C;c__Negativicutes;o__Acidaminococcales;f__Acidaminococcaceae;g__Phascolarctobacterium;s__Phascolarctobacterium faecium
single_bin_12_2514	64.9916	2.37685	medium	1009803	7554	d__Bacteria;p__Proteobacteria;c__Alphaproteobacteria;o__Rickettsiales;f__UBA1997;g__JADHOZ01;s__unknown_0
single_bin_12_360	64.6553	2.67857	medium	2340027	8099	d__Bacteria;p__Bdellovibrionota;c__Bacteriovoracia;o__Bacteriovoracales;f__Bacteriovoracaceae;g__;s__unknown_1
single_bin_12_3012	64.6552	1.72414	medium	1206319	18700	d__Bacteria;p__Proteobacteria;c__Alphaproteobacteria;o__CAISOG01;f__;g__;s__unknown_0
single_bin_12_987	64.5763	0.338983	medium	1924223	4577	d__Bacteria;p__Synergistota;c__Synergistia;o__Synergistales;f__JAFGMB01;g__JAENYO01;s__unknown_0
single_bin_12_2736	64.528	1.10585	medium	1014805	6735	d__Bacteria;p__Proteobacteria;c__Alphaproteobacteria;o__Rickettsiales;f__Rickettsiaceae;g__;s__unknown_0
single_bin_12_1773	64.4069	5.12821	medium	5529058	4879	d__Bacteria;p__Cyanobacteria;c__Sericytochromatia;o__UBA7694;f__JACMQJ01;g__;s__unknown_0
single_bin_S_3607	63.7266	2.24719	medium	937994	6019	d__Bacteria;p__Patescibacteria;c__Saccharimonadia;o__Saccharimonadales;f__;g__;s__unknown_0
single_bin_12_1559	63.702	0.322987	medium	2223372	4812	d__Bacteria;p__Firmicutes_A;c__Clostridia;o__Lachnospirales;f__Lachnospiraceae;g__Lachnospira;s__Lachnospira eligens_A
single_bin_S_3586	63.6752	0.854701	medium	1234319	52570	d__Bacteria;p__Patescibacteria;c__Microgenomatia;o__UBA1400;f__PJMF01;g__UBA1388;s__unknown_0
single_bin_S_3633	63.5802	0	medium	811918	23830	d__Bacteria;p__Patescibacteria;c__Saccharimonadia;o__Saccharimonadales;f__;g__;s__unknown_1
single_bin_12_3472	63.5314	8.25083	medium	1481260	3383	d__Bacteria;p__Patescibacteria;c__Saccharimonadia;o__Saccharimonadales;f__UBA7683;g__;s__unknown_2
single_bin_12_1307	63.523	3.22493	medium	1817164	2642	d__Bacteria;p__Campylobacterota;c__Campylobacteria;o__Campylobacterales;f__Arcobacteraceae;g__Aliarcobacter;s__unknown_1
single_bin_12_2438	63.1947	3.38983	medium	910159	6058	d__Bacteria;p__Patescibacteria;c__4484-211;o__4484-211;f__;g__;s__unknown_0
single_bin_S_3616	62.963	0.925926	medium	1500520	71957	d__Bacteria;p__Patescibacteria;c__Microgenomatia;o__UBA1400;f__2-01-FULL-45-11;g__;s__unknown_0
single_bin_12_1689	62.8951	1.23167	medium	3407829	5077	d__Bacteria;p__Bacteroidota;c__Bacteroidia;o__Bacteroidales;f__VadinHA17;g__LD21;s__unknown_0
single_bin_12_1938	62.8782	6.69643	medium	2803904	8137	d__Bacteria;p__Bdellovibrionota;c__Bdellovibrionia;o__Bdellovibrionales;f__UBA6776;g__JADJVA01;s__unknown_1
single_bin_12_2699	62.611	16.4119	low	928023	3588	d__Bacteria;p__Patescibacteria;c__Saccharimonadia;o__Saccharimonadales;f__UBA4665_A;g__;s__unknown_0
single_bin_12_968	62.4347	3.67503	medium	2371552	3423	d__Bacteria;p__Proteobacteria;c__Gammaproteobacteria;o__Pseudomonadales;f__Moraxellaceae;g__Psychrobacter;s__Psychrobacter alimentarius
single_bin_12_1083	62.0237	5.81159	medium	2502629	8353	d__Bacteria;p__Proteobacteria;c__Alphaproteobacteria;o__Sphingomonadales;f__Emcibacteraceae;g__UBA4441;s__unknown_1
single_bin_12_904	61.8216	4.53841	medium	4057511	3578	d__Bacteria;p__Bacteroidota;c__Bacteroidia;o__Bacteroidales;f__Bacteroidaceae;g__Bacteroides;s__Bacteroides uniformis
single_bin_S_3570	61.5741	3.39506	medium	976119	12549	d__Bacteria;p__Patescibacteria;c__Saccharimonadia;o__Saccharimonadales;f__;g__;s__unknown_2
single_bin_12_1489	61.5741	2.77778	medium	933905	51057	d__Bacteria;p__Patescibacteria;c__GCA-2792135;o__;f__;g__;s__unknown_0
single_bin_12_2658	61.442	6.52174	medium	2461087	14040	d__Bacteria;p__Proteobacteria;c__Alphaproteobacteria;o__Sphingomonadales;f__Emcibacteraceae;g__UBA4441;s__unknown_2
single_bin_S_3596	61.442	2.58621	medium	1407440	20564	d__Bacteria;p__Patescibacteria;c__Dojkabacteria;o__B142;f__OLB20;g__;s__unknown_1
single_bin_12_3399	60.9483	4.3049	medium	820506	11347	d__Bacteria;p__Proteobacteria;c__Alphaproteobacteria;o__Rickettsiales;f__Rickettsiaceae;g__;s__unknown_1
single_bin_12_1835	60.6756	0.917431	medium	1112957	12659	d__Bacteria;p__Patescibacteria;c__Microgenomatia;o__UBA1400;f__PJMF01;g__VFLK01;s__unknown_1
single_bin_12_3320	60.6481	3.42593	medium	898626	23808	d__Bacteria;p__Patescibacteria;c__Saccharimonadia;o__Saccharimonadales;f__;g__;s__unknown_3
single_bin_12_3403	60.6481	3.7037	medium	939332	15791	d__Bacteria;p__Patescibacteria;c__Saccharimonadia;o__Saccharimonadales;f__UBA7683;g__;s__unknown_3
single_bin_12_954	60.6209	4.6841	medium	2849228	3646	d__Archaea;p__Halobacteriota;c__Methanomicrobia;o__Methanomicrobiales;f__Methanomicrobiaceae;g__Methanogenium;s__unknown_0
single_bin_12_475	60.4635	6.44664	medium	1601985	7757	d__Bacteria;p__Patescibacteria;c__Microgenomatia;o__UBA1400;f__PJMF01;g__;s__unknown_1
single_bin_12_1768	60.4268	0	medium	1231312	11801	d__Bacteria;p__Proteobacteria;c__Alphaproteobacteria;o__Caedimonadales;f__;g__;s__unknown_2
single_bin_12_1455	60.2531	10.9528	low	3212814	13345	d__Bacteria;p__Verrucomicrobiota;c__Lentisphaeria;o__Victivallales;f__GWF2-38-69;g__;s__unknown_0
single_bin_12_1836	60.2089	3.4965	medium	981005	7711	d__Bacteria;p__Actinobacteriota;c__Acidimicrobiia;o__IMCC26256;f__JAGPDB01;g__;s__unknown_0
single_bin_12_2235	60.1661	2.37515	medium	1570973	3649	d__Bacteria;p__Campylobacterota;c__Campylobacteria;o__Campylobacterales;f__Arcobacteraceae;g__Aliarcobacter;s__Aliarcobacter skirrowii
single_bin_12_2551	60.0463	1.68539	medium	4213411	9523	d__Bacteria;p__Riflebacteria;c__Ozemobacteria;o__Ozemobacterales;f__Ozemobacteraceae;g__;s__unknown_0
single_bin_12_124	59.8008	16.5329	low	1533393	6799	d__Bacteria;p__Patescibacteria;c__Saccharimonadia;o__Saccharimonadales;f__UBA7683;g__;s__unknown_4
single_bin_12_144	59.48	4.30233	medium	1927757	14923	d__Bacteria;p__Proteobacteria;c__Gammaproteobacteria;o__Legionellales;f__Legionellaceae;g__;s__unknown_0
single_bin_12_1407	59.4317	1.38995	medium	2372533	3678	d__Bacteria;p__Firmicutes_A;c__Clostridia;o__Lachnospirales;f__Lachnospiraceae;g__Dorea;s__Dorea formicigenerans
single_bin_12_1839	59.2409	5.19802	medium	3340338	4242	d__Bacteria;p__Bacteroidota;c__Bacteroidia;o__Chitinophagales;f__Saprospiraceae;g__JAGNXB01;s__unknown_0
single_bin_12_3471	59.0542	6.67853	medium	2716472	4903	d__Bacteria;p__Firmicutes_A;c__Clostridia;o__Lachnospirales;f__Lachnospiraceae;g__Dorea_A;s__Dorea_A longicatena_B
single_bin_12_931	59.0211	3.53659	medium	1872753	3161	d__Bacteria;p__Campylobacterota;c__Campylobacteria;o__Campylobacterales;f__Arcobacteraceae;g__Halarcobacter;s__unknown_0
single_bin_12_972	58.9655	1.72414	medium	986816	5265	d__Bacteria;p__Proteobacteria;c__Alphaproteobacteria;o__UBA6184;f__UBA6184;g__;s__unknown_0
single_bin_12_2562	58.9368	3.8829	medium	950200	17788	d__Bacteria;p__Patescibacteria;c__WWE3;o__UBA101185;f__UBA10185;g__;s__unknown_0
single_bin_12_1378	58.8666	1.78571	medium	2481212	6760	d__Bacteria;p__Bdellovibrionota;c__Bdellovibrionia;o__Bdellovibrionales;f__UBA1609;g__;s__unknown_0
single_bin_12_210	58.8276	10.2729	low	1483951	4847	d__Bacteria;p__Patescibacteria;c__Dojkabacteria;o__;f__;g__;s__unknown_0
single_bin_12_1496	58.6109	6.23602	medium	2129043	5322	d__Bacteria;p__Proteobacteria;c__Alphaproteobacteria;o__Micavibrionales;f__Micavibrionaceae;g__;s__unknown_1
single_bin_12_1833	58.5423	0	medium	855413	5285	d__Bacteria;p__Proteobacteria;c__Alphaproteobacteria;o__UBA7879;f__UBA7879;g__;s__unknown_1
single_bin_12_956	58.4483	7.52688	medium	1296826	7451	d__Bacteria;p__Proteobacteria;c__Alphaproteobacteria;o__Rickettsiales;f__UBA3002;g__;s__unknown_1
single_bin_12_1186	58.411	5.12821	medium	5893749	4184	d__Bacteria;p__Eremiobacterota;c__Xenobia;o__Xenobiales;f__JADMJV01;g__;s__unknown_0
single_bin_12_2966	58.3761	12.6781	low	1535228	9400	d__Bacteria;p__Patescibacteria;c__Microgenomatia;o__UBA1400;f__PJMF01;g__;s__unknown_2
single_bin_12_1460	57.6716	2.82051	medium	1563377	5710	d__Bacteria;p__Patescibacteria;c__Microgenomatia;o__UBA1400;f__PJMF01;g__;s__unknown_3
single_bin_S_3575	57.5881	2.84553	medium	1180748	13665	d__Bacteria;p__Dependentiae;c__Babeliae;o__Babeliales;f__Vermiphilaceae;g__;s__unknown_0
single_bin_12_566	57.5606	2.99587	medium	2753201	4977	d__Bacteria;p__Planctomycetota;c__SZUA-567;o__SZUA-567;f__SZUA-567;g__SZUA-421;s__unknown_0
single_bin_12_1348	56.4871	7.46137	medium	3108869	2534	d__Bacteria;p__Firmicutes;c__Bacilli;o__Bacillales_A;f__Planococcaceae;g__Planococcus;s__Planococcus okeanokoites
single_bin_12_1977	56.4181	1.49813	medium	1408431	6212	d__Bacteria;p__Margulisbacteria;c__Marinamargulisbacteria;o__DT-59;f__;g__;s__unknown_0
single_bin_12_3401	56.2467	0.478469	medium	1484993	2535	d__Bacteria;p__Bdellovibrionota_C;c__UBA2361;o__UBA2361;f__;g__;s__unknown_1
single_bin_12_2801	56.1798	1.49813	medium	1515856	2812	d__Bacteria;p__Fusobacteriota;c__Fusobacteriia;o__Fusobacteriales;f__Fusobacteriaceae;g__;s__unknown_0
single_bin_12_1642	56.1633	9.47612	medium	1855016	7399	d__Bacteria;p__Thermotogota;c__Thermotogae;o__MWEM01;f__MWEM01;g__;s__unknown_1
single_bin_12_1271	56.1448	2.1978	medium	1731294	5189	d__Bacteria;p__Proteobacteria;c__Alphaproteobacteria;o__Rickettsiales;f__UBA3002;g__;s__unknown_2
single_bin_12_893	56.0186	8.10811	medium	1959456	3740	d__Bacteria;p__Verrucomicrobiota;c__Verrucomicrobiae;o__Pedosphaerales;f__UBA1412;g__UBA1412;s__unknown_0
single_bin_12_3474	55.9911	4.00376	medium	3662091	4607	d__Bacteria;p__Bacteroidota;c__Bacteroidia;o__Bacteroidales;f__Bacteroidaceae;g__Phocaeicola;s__Phocaeicola dorei
single_bin_S_3555	55.9467	0.319285	medium	1932095	9718	d__Bacteria;p__Proteobacteria;c__Gammaproteobacteria;o__Berkiellales;f__Berkiellaceae;g__Berkiella_A;s__unknown_0
single_bin_12_3411	55.9156	1.85185	medium	860874	7501	d__Bacteria;p__Patescibacteria;c__Saccharimonadia;o__Saccharimonadales;f__CAIOMD01;g__;s__unknown_0
single_bin_12_1391	55.7204	1.29032	medium	1875374	9124	d__Bacteria;p__Bdellovibrionota;c__UBA2394;o__;f__;g__;s__unknown_0
single_bin_12_1873	55.6457	2.30649	medium	1757960	3568	d__Bacteria;p__Firmicutes;c__Bacilli;o__Lactobacillales;f__Enterococcaceae;g__Enterococcus_B;s__Enterococcus_B hirae
single_bin_S_3558	55.6084	0.925926	medium	892080	13350	d__Bacteria;p__Patescibacteria;c__Saccharimonadia;o__Saccharimonadales;f__JACDBH01;g__;s__unknown_0
single_bin_12_1473	55.568	1.80633	medium	3114374	4289	d__Bacteria;p__Bacteroidota;c__Ignavibacteria;o__Ignavibacteriales;f__Melioribacteraceae;g__GCA-2746605;s__unknown_1
single_bin_12_2745	55.5556	2.61628	medium	1388265	4270	d__Bacteria;p__Proteobacteria;c__Gammaproteobacteria;o__Coxiellales;f__Coxiellaceae;g__GCA-2732805;s__unknown_0
single_bin_12_1989	55.187	1.4218	medium	853344	3182	d__Bacteria;p__Proteobacteria;c__Alphaproteobacteria;o__Rickettsiales;f__Rickettsiaceae;g__;s__unknown_2
single_bin_12_2536	55.1331	6.33616	medium	2199981	11217	d__Bacteria;p__UBA10199;c__UBA10199;o__UBA10199;f__JADGCS01;g__;s__unknown_0
single_bin_12_332	54.9953	10.0492	low	1311706	4520	d__Bacteria;p__Patescibacteria;c__Paceibacteria;o__Moranbacterales;f__UBA1568;g__GCA-016699975;s__unknown_1
single_bin_S_3557	54.5455	0	medium	1792851	7202	d__Bacteria;p__UBA10199;c__UBA10199;o__UBA10199;f__JADGCS01;g__;s__unknown_1
single_bin_12_627	54.4368	5.03953	medium	1932560	5149	d__Bacteria;p__Proteobacteria;c__Alphaproteobacteria;o__Micavibrionales;f__Micavibrionaceae;g__;s__unknown_2
single_bin_12_2755	54.328	0	medium	422709	39555	d__Bacteria;p__Proteobacteria;c__Alphaproteobacteria;o__Rickettsiales;f__;g__;s__unknown_1
single_bin_12_1523	54.2314	10.8595	low	1043540	5685	d__Bacteria;p__Patescibacteria;c__ABY1;o__UBA9570;f__XYC2-FULL-38-9;g__;s__unknown_0
single_bin_12_1282	54.0208	1.68067	medium	2331764	6011	d__Bacteria;p__UBA10199;c__UBA10199;o__UBA10199;f__JADGCS01;g__;s__unknown_2
single_bin_12_2696	53.7424	3.76344	medium	1286657	27273	d__Bacteria;p__Omnitrophota;c__Koll11;o__2-02-FULL-51-18;f__JAGOUK01;g__;s__unknown_1
single_bin_12_2740	53.6335	1.65877	medium	998776	5683	d__Bacteria;p__Proteobacteria;c__Alphaproteobacteria;o__Rickettsiales;f__UBA6177;g__;s__unknown_1
single_bin_12_1671	53.6194	10.5061	low	1460106	10140	d__Bacteria;p__Patescibacteria;c__Microgenomatia;o__UBA1400;f__;g__;s__unknown_2
single_bin_12_1990	52.9402	3.90555	medium	1259679	8646	d__Bacteria;p__Patescibacteria;c__Microgenomatia;o__UBA1406;f__GWC2-37-13;g__JACOTV01;s__unknown_0
single_bin_12_1758	52.8653	5.51937	medium	1817783	4846	d__Bacteria;p__Bdellovibrionota_C;c__UBA2361;o__UBA2361;f__;g__;s__unknown_2
single_bin_S_3626	52.6638	3.4188	medium	1156585	13429	d__Bacteria;p__Patescibacteria;c__Dojkabacteria;o__B142;f__OLB20;g__;s__unknown_2
single_bin_12_414	52.5193	3.83911	medium	2032769	3549	d__Bacteria;p__Proteobacteria;c__Gammaproteobacteria;o__Pseudomonadales;f__UBA7239;g__;s__unknown_0
single_bin_12_2659	52.4765	0	medium	525398	12296	d__Bacteria;p__Patescibacteria;c__Saccharimonadia;o__Saccharimonadales;f__;g__;s__unknown_4
single_bin_12_1554	52.2999	3.37563	medium	2734842	1794	d__Bacteria;p__Proteobacteria;c__Gammaproteobacteria;o__Enterobacterales;f__Vibrionaceae;g__Vibrio;s__Vibrio navarrensis
single_bin_12_1151	52.263	6.17391	medium	1475301	7388	d__Bacteria;p__Proteobacteria;c__Alphaproteobacteria;o__Rhizobiales;f__Thermopetrobacteraceae;g__;s__unknown_0
single_bin_12_23	52.0073	12.6781	low	1346185	3105	d__Bacteria;p__Patescibacteria;c__WWE3;o__2-01-FULL-39-13;f__JAACPI01;g__;s__unknown_1
single_bin_12_892	51.9974	5.90476	medium	1443149	6004	d__Bacteria;p__Bacteroidota;c__Bacteroidia;o__Bacteroidales;f__UBA932;g__DMER64;s__unknown_1
single_bin_12_2162	51.9924	1.3755	medium	786088	2529	d__Bacteria;p__Proteobacteria;c__Alphaproteobacteria;o__Rickettsiales;f__;g__;s__unknown_2
single_bin_12_1270	51.8924	5.74324	medium	1595760	4225	d__Bacteria;p__Chlamydiota;c__Chlamydiia;o__Chlamydiales;f__JAFEGQ01;g__;s__unknown_0
single_bin_12_1510	51.7565	12.3596	low	1019813	4942	d__Bacteria;p__Patescibacteria;c__Microgenomatia;o__UBA1406;f__GWC2-37-13;g__UBA1450;s__unknown_2
single_bin_12_3391	51.7302	1.6129	medium	3196844	8110	d__Bacteria;p__Bacteroidota;c__Bacteroidia;o__Bacteroidales;f__WRLA01;g__;s__unknown_0
single_bin_12_139	51.6809	4.41595	medium	1312037	4203	d__Bacteria;p__Patescibacteria;c__Saccharimonadia;o__Saccharimonadales;f__JAGPDM01;g__;s__unknown_0
single_bin_12_1713	51.6058	3.4188	medium	885521	17496	d__Bacteria;p__Patescibacteria;c__WWE3;o__UBA101185;f__UBA10185;g__;s__unknown_1
single_bin_12_40	51.5292	9.45473	medium	1378976	5559	d__Bacteria;p__Patescibacteria;c__Saccharimonadia;o__Saccharimonadales;f__JACDFO01;g__;s__unknown_0
single_bin_12_1014	51.3285	2.6853	medium	2025506	4098	d__Bacteria;p__Proteobacteria;c__Alphaproteobacteria;o__Micavibrionales;f__Micavibrionaceae;g__UM-FILTER-47-13;s__unknown_0
single_bin_12_2212	51.2652	0.0992063	medium	1798174	5103	d__Bacteria;p__Bdellovibrionota_C;c__UBA2361;o__UBA2361;f__JAAYZI01;g__;s__unknown_0
single_bin_S_3580	51.0975	2.00893	medium	2380021	5088	d__Bacteria;p__Bdellovibrionota;c__Bacteriovoracia;o__Bacteriovoracales;f__Bacteriovoracaceae;g__;s__unknown_2
single_bin_12_1911	51.0055	2.78367	medium	1791369	4278	d__Bacteria;p__Proteobacteria;c__Gammaproteobacteria;o__Pseudomonadales;f__Moraxellaceae;g__Psychrobacter;s__unknown_0
single_bin_12_1484	50.9548	9.7151	medium	1536228	10945	d__Bacteria;p__Patescibacteria;c__Microgenomatia;o__UBA1400;f__PJMF01;g__CG1-02-43-31;s__unknown_0
single_bin_12_1804	50.9404	0	medium	825912	14913	d__Bacteria;p__Patescibacteria;c__WWE3;o__UBA101185;f__;g__;s__unknown_1
single_bin_12_1079	50.7852	4.49102	medium	1408861	3626	d__Bacteria;p__Firmicutes_C;c__Negativicutes;o__Acidaminococcales;f__Acidaminococcaceae;g__RZYP01;s__unknown_0
single_bin_12_563	50.7444	1.14155	medium	1541784	3896	d__Bacteria;p__Proteobacteria;c__Gammaproteobacteria;o__Pseudomonadales;f__Moraxellaceae;g__Acinetobacter;s__Acinetobacter sp009707625
single_bin_12_1574	50.7076	0.220022	medium	841064	7894	d__Bacteria;p__Patescibacteria;c__ABY1;o__UBA9570;f__XYC2-FULL-38-9;g__;s__unknown_1
single_bin_12_3326	50.5329	4.31034	medium	2045377	1199	d__Bacteria;p__Patescibacteria;c__Microgenomatia;o__UBA1406;f__GWC2-37-13;g__;s__unknown_0
single_bin_S_3565	50.4329	1.2987	medium	1762678	5597	d__Bacteria;p__Bdellovibrionota;c__UBA2394;o__UBA2394;f__UBA2394;g__;s__unknown_0
single_bin_12_1266	50.1541	0.154083	medium	2285472	3658	d__Bacteria;p__Synergistota;c__Synergistia;o__Synergistales;f__Dethiosulfovibrionaceae;g__Dethiosulfovibrio;s__unknown_0
single_bin_12_1908	50.1329	2.00025	medium	3070569	3667	d__Bacteria;p__Proteobacteria;c__Gammaproteobacteria;o__Pseudomonadales;f__Oleiphilaceae;g__JADJWY01;s__unknown_0
single_bin_12_2013	50	4.00878	medium	1225353	4077	d__Bacteria;p__Proteobacteria;c__Alphaproteobacteria;o__;f__;g__;s__unknown_0
single_bin_12_1311	49.8302	1.64369	low	1574264	3195	d__Bacteria;p__Campylobacterota;c__Campylobacteria;o__Campylobacterales;f__Arcobacteraceae;g__Halarcobacter;s__unknown_1
single_bin_12_1044	49.7701	3.26165	low	2679380	4715	d__Bacteria;p__Bdellovibrionota_C;c__UBA2361;o__UBA2361;f__RFPC01;g__;s__unknown_0
single_bin_S_3553	49.6013	8.05423	low	949617	4180	d__Bacteria;p__Proteobacteria;c__Alphaproteobacteria;o__Rickettsiales;f__UBA1997;g__;s__unknown_0
single_bin_12_1122	49.4946	1.96078	low	1577994	3092	d__Bacteria;p__Bacteroidota;c__Bacteroidia;o__Flavobacteriales;f__Weeksellaceae;g__Cloacibacterium;s__Cloacibacterium normanense
single_bin_12_499	49.1228	0	low	1852424	14315	d__Bacteria;p__Bdellovibrionota;c__Bacteriovoracia;o__Bacteriovoracales;f__Bacteriovoracaceae;g__;s__unknown_3
single_bin_12_933	49.1195	0.992063	low	1424486	5425	d__Bacteria;p__Bdellovibrionota;c__Bacteriovoracia;o__Bacteriovoracales;f__Bacteriovoracaceae;g__;s__unknown_4
single_bin_12_1501	49.0798	1.75362	low	1537957	4690	d__Bacteria;p__Proteobacteria;c__Alphaproteobacteria;o__Micavibrionales;f__Micavibrionaceae;g__UBA1573;s__unknown_0
single_bin_12_3513	49.0011	3.54267	low	2745038	6132	d__Bacteria;p__Firmicutes_A;c__Clostridia;o__Lachnospirales;f__Lachnospiraceae;g__Agathobacter;s__Agathobacter faecis
single_bin_12_1736	48.8095	0.892857	low	1881934	5892	d__Bacteria;p__Bdellovibrionota;c__UBA2428;o__UBA2428;f__UBA2428;g__JAACVK01;s__unknown_0
single_bin_S_3573	48.7909	1.48515	low	967283	23513	d__Bacteria;p__Patescibacteria;c__Microgenomatia;o__GWA2-44-7;f__UBA8517;g__;s__unknown_0
single_bin_12_275	48.6851	2.58341	low	2183462	2803	d__Bacteria;p__Proteobacteria;c__Gammaproteobacteria;o__Enterobacterales;f__Vibrionaceae;g__Vibrio;s__unknown_0
single_bin_12_921	48.6644	2.23214	low	1957889	7092	d__Bacteria;p__Bdellovibrionota;c__Bacteriovoracia;o__Bacteriovoracales;f__Bacteriovoracaceae;g__SKGZ01;s__unknown_0
single_bin_12_2198	48.6297	0.892857	low	2751000	6551	d__Bacteria;p__Bdellovibrionota;c__Bdellovibrionia;o__Bdellovibrionales;f__UBA6776;g__;s__unknown_0
single_bin_12_834	48.5526	1.95148	low	1574136	3659	d__Bacteria;p__Firmicutes_A;c__Clostridia;o__Lachnospirales;f__Lachnospiraceae;g__Clostridium_Q;s__Clostridium_Q fessum
single_bin_12_1948	48.5328	0.731383	low	2688837	3096	d__Bacteria;p__Firmicutes_A;c__Clostridia;o__Peptostreptococcales;f__Acidaminobacteraceae;g__Fusibacter_A;s__unknown_0
single_bin_12_859	48.5095	2.40515	low	1857329	2164	d__Bacteria;p__Campylobacterota;c__Campylobacteria;o__Campylobacterales;f__Arcobacteraceae;g__Aliarcobacter;s__unknown_2
single_bin_12_764	48.2288	8.62069	low	2923526	3985	d__Bacteria;p__Proteobacteria;c__Gammaproteobacteria;o__Enterobacterales;f__Vibrionaceae;g__Vibrio;s__Vibrio metschnikovii
single_bin_S_3567	48.0243	0.915092	low	894642	7443	d__Bacteria;p__Patescibacteria;c__Paceibacteria;o__Moranbacterales;f__UBA1568;g__GCA-016699975;s__unknown_2
single_bin_12_304	47.9369	1.66667	low	3109571	4539	d__Bacteria;p__Proteobacteria;c__Gammaproteobacteria;o__Pseudomonadales;f__Pseudomonadaceae;g__Pseudomonas_E;s__Pseudomonas_E psychrophila
single_bin_12_3420	47.6457	4.49438	low	855847	9338	d__Bacteria;p__Patescibacteria;c__JAEDAM01;o__BD1-5;f__UBA2023;g__;s__unknown_0
single_bin_12_2163	47.2792	0.947867	low	654581	3502	d__Bacteria;p__Proteobacteria;c__Alphaproteobacteria;o__Rickettsiales;f__Rickettsiaceae;g__;s__unknown_3
single_bin_12_1449	46.968	1.83532	low	1753361	6545	d__Bacteria;p__Bdellovibrionota;c__Bdellovibrionia;o__Bdellovibrionales;f__;g__;s__unknown_2
single_bin_12_1411	46.9495	1.75439	low	1668924	3275	d__Bacteria;p__Firmicutes_A;c__Clostridia;o__Lachnospirales;f__Lachnospiraceae;g__Mediterraneibacter;s__Mediterraneibacter torques
single_bin_12_1649	46.9206	1.15124	low	1265908	1964	d__Bacteria;p__Firmicutes_C;c__Negativicutes;o__Selenomonadales;f__Selenomonadaceae;g__Megamonas;s__Megamonas funiformis
single_bin_12_967	46.9138	3.10783	low	1334881	1507	d__Bacteria;p__Proteobacteria;c__Gammaproteobacteria;o__Pseudomonadales;f__Moraxellaceae;g__Psychrobacter;s__Psychrobacter namhaensis
single_bin_12_447	46.8652	0	low	1698370	5498	d__Bacteria;p__Proteobacteria;c__Gammaproteobacteria;o__JAGOUU01;f__JAGOUU01;g__JAGOUU01;s__unknown_4
single_bin_12_1761	46.6428	9.51424	low	1160111	5584	d__Bacteria;p__Patescibacteria;c__Saccharimonadia;o__JAGOAT01;f__JAGOAT01;g__JAGOAT01;s__unknown_0
single_bin_12_1342	46.5767	0.968254	low	1299865	3706	d__Bacteria;p__Bacteroidota;c__Bacteroidia;o__Bacteroidales;f__UBA932;g__Bact-08;s__unknown_0
single_bin_12_1568	46.5686	1.2605	low	2197040	9725	d__Bacteria;p__UBA10199;c__UBA10199;o__UBA10199;f__JADGCS01;g__;s__unknown_3
single_bin_12_231	46.5682	2.99959	low	2752584	2455	d__Bacteria;p__Proteobacteria;c__Gammaproteobacteria;o__Enterobacterales;f__Enterobacteriaceae;g__Enterobacter;s__Enterobacter cloacae_P
single_bin_12_1734	46.5269	0	low	684284	6266	d__Bacteria;p__Proteobacteria;c__Alphaproteobacteria;o__;f__;g__;s__unknown_1
single_bin_12_994	46.5259	0.42735	low	551366	12969	d__Bacteria;p__Patescibacteria;c__Paceibacteria;o__UBA9983_A;f__J119;g__;s__unknown_0
single_bin_12_2712	46.4734	4.31034	low	630337	5007	d__Bacteria;p__Patescibacteria;c__WWE3;o__2-01-FULL-39-13;f__JAACPI01;g__;s__unknown_2
single_bin_12_867	46.4366	2.9703	low	1440050	4763	d__Bacteria;p__Patescibacteria;c__WWE3;o__UBA101185;f__;g__;s__unknown_2
single_bin_12_482	46.38	1.06383	low	1792713	3717	d__Bacteria;p__Firmicutes_A;c__Clostridia;o__Peptostreptococcales;f__Anaerovoracaceae;g__BAD-6;s__unknown_0
single_bin_12_2720	46.3532	0.671141	low	1563717	13042	d__Bacteria;p__Firmicutes_A;c__Clostridia;o__Oscillospirales;f__Ruminococcaceae;g__;s__unknown_1
single_bin_12_1800	46.1954	8.47582	low	977399	2980	d__Bacteria;p__Firmicutes;c__Bacilli;o__RF39;f__UBA660;g__RGIG4266;s__unknown_0
single_bin_12_2443	46.1083	0	low	659412	7650	d__Bacteria;p__Patescibacteria;c__Saccharimonadia;o__Saccharimonadales;f__;g__;s__unknown_5
single_bin_12_307	45.8566	1.75544	low	2447731	4645	d__Bacteria;p__Proteobacteria;c__Gammaproteobacteria;o__Pseudomonadales;f__Pseudomonadaceae;g__Pseudomonas_E;s__Pseudomonas_E taetrolens
single_bin_12_1756	45.8464	1.72414	low	1841701	3316	d__Bacteria;p__Firmicutes_A;c__Clostridia;o__Tissierellales;f__;g__;s__unknown_0
single_bin_12_2943	45.6897	0	low	524158	5350	d__Bacteria;p__Patescibacteria;c__Gracilibacteria;o__JAHISY01;f__;g__;s__unknown_0
single_bin_12_1961	45.614	1.75439	low	757509	3393	d__Bacteria;p__Firmicutes_A;c__Clostridia;o__TANB77;f__CAG-508;g__;s__unknown_0
single_bin_12_1039	45.5883	0.844749	low	1758616	2254	d__Bacteria;p__Proteobacteria;c__Gammaproteobacteria;o__Pseudomonadales;f__Moraxellaceae;g__Acinetobacter;s__Acinetobacter bohemicus
single_bin_12_495	45.5705	0	low	608464	4518	d__Bacteria;p__Firmicutes;c__Bacilli;o__RF39;f__UBA660;g__Faecisoma;s__unknown_0
single_bin_12_494	45.4558	6.1731	low	2362767	5654	d__Bacteria;p__Firmicutes_A;c__Clostridia;o__Oscillospirales;f__Oscillospiraceae;g__UBA2658;s__unknown_0
single_bin_12_2448	45.4389	11.9436	low	1674748	3711	d__Bacteria;p__Bacteroidota;c__Bacteroidia;o__Chitinophagales;f__UBA8649;g__;s__unknown_1
single_bin_12_1805	45.4232	1.88088	low	1109628	9979	d__Bacteria;p__Patescibacteria;c__WWE3;o__UBA101185;f__UBA10185;g__;s__unknown_2
single_bin_12_1145	45.3384	0.854701	low	1446345	5047	d__Bacteria;p__Margulisbacteria;c__Marinamargulisbacteria;o__GCA-2716485;f__;g__;s__unknown_0
single_bin_12_1313	45.3295	0.641026	low	1239092	3032	d__Bacteria;p__Campylobacterota;c__Campylobacteria;o__Campylobacterales;f__CACVAW01;g__;s__unknown_0
single_bin_S_3562	44.9903	0.561798	low	1061152	22642	d__Bacteria;p__Patescibacteria;c__Microgenomatia;o__UBA1400;f__RBG-16-45-19;g__;s__unknown_0
single_bin_12_926	44.7855	3.37838	low	917335	4135	d__Bacteria;p__Chlamydiota;c__Chlamydiia;o__2-12-FULL-49-11;f__2-12-FULL-49-11;g__;s__unknown_0
single_bin_12_410	44.7267	4.24528	low	2306522	2550	d__Archaea;p__Halobacteriota;c__Methanomicrobia;o__Methanomicrobiales;f__Methanomicrobiaceae;g__Methanoplanus;s__unknown_0
single_bin_12_1296	44.7222	0.892857	low	1848364	3934	d__Bacteria;p__Bdellovibrionota;c__Bacteriovoracia;o__Bacteriovoracales;f__Bacteriovoracaceae;g__;s__unknown_5
single_bin_12_3494	44.4689	5.79603	low	2232148	4966	d__Bacteria;p__Proteobacteria;c__Gammaproteobacteria;o__Pseudomonadales;f__Moraxellaceae;g__Acinetobacter;s__unknown_3
single_bin_S_3581	44.4357	0	low	575810	3748	d__Bacteria;p__Proteobacteria;c__Alphaproteobacteria;o__16-39-46;f__16-39-46;g__M30B67;s__unknown_0
single_bin_S_3539	44.3254	1.4881	low	2291216	6721	d__Bacteria;p__Bdellovibrionota;c__Bacteriovoracia;o__Bacteriovoracales;f__Bacteriovoracaceae;g__;s__unknown_6
single_bin_S_3624	44.2745	1.53846	low	788020	11563	d__Bacteria;p__Firmicutes_A;c__Clostridia;o__TANB77;f__CAG-508;g__UMGS1663;s__UMGS1663 sp012513065
single_bin_12_78	44.2208	8.42697	low	1377004	2815	d__Bacteria;p__Patescibacteria;c__Microgenomatia;o__UBA1406;f__;g__;s__unknown_0
single_bin_12_3374	44.1585	0	low	2316532	4627	d__Bacteria;p__Bdellovibrionota;c__Oligoflexia;o__Oligoflexales;f__JAGOVF01;g__;s__unknown_0
single_bin_12_413	44.1144	0.110011	low	1081531	7417	d__Bacteria;p__Patescibacteria;c__ABY1;o__UBA9570;f__XYC2-FULL-38-9;g__;s__unknown_2
single_bin_12_1346	43.9655	0	low	600987	6221	d__Bacteria;p__Patescibacteria;c__ABY1;o__SG8-24;f__2-12-FULL-60-25;g__;s__unknown_0
single_bin_12_2442	43.8862	3.37079	low	675669	5977	d__Bacteria;p__Patescibacteria;c__Saccharimonadia;o__Saccharimonadales;f__2-12-FULL-41-12;g__;s__unknown_0
single_bin_S_3547	43.8615	2.80899	low	858488	6364	d__Bacteria;p__Patescibacteria;c__Microgenomatia;o__UBA1400;f__PJMF01;g__;s__unknown_4
single_bin_12_957	43.7959	0	low	597954	4313	d__Bacteria;p__Proteobacteria;c__Alphaproteobacteria;o__UBA7879;f__UBA5542;g__UBA5542;s__UBA5542 sp002426825
single_bin_12_2727	43.7698	0	low	1184332	12862	d__Bacteria;p__Proteobacteria;c__Alphaproteobacteria;o__UBA9655;f__UBA9655;g__UBA9655;s__unknown_0
single_bin_12_1297	43.6605	1.71857	low	898074	2582	d__Bacteria;p__Chlamydiota;c__Chlamydiia;o__Chlamydiales;f__Simkaniaceae;g__Neptunochlamydia;s__unknown_0
single_bin_12_2138	43.3168	0.909091	low	708897	4469	d__Bacteria;p__Patescibacteria;c__ABY1;o__CAIXNZ01;f__;g__;s__unknown_0
single_bin_12_1859	43.3154	2.64744	low	2047187	3868	d__Bacteria;p__Bacteroidota;c__Bacteroidia;o__Bacteroidales;f__GCA-2748055;g__;s__unknown_0
single_bin_12_2233	42.8602	1.66667	low	1273828	4676	d__Bacteria;p__Proteobacteria;c__Alphaproteobacteria;o__Micavibrionales;f__Micavibrionaceae;g__;s__unknown_3
single_bin_12_1275	42.7553	3.03746	low	2660077	2663	d__Bacteria;p__Proteobacteria;c__Gammaproteobacteria;o__Enterobacterales;f__Enterobacteriaceae;g__Klebsiella;s__Klebsiella ornithinolytica
single_bin_12_1343	42.7116	6.89655	low	1819618	3336	d__Bacteria;p__Bacteroidota;c__Bacteroidia;o__Chitinophagales;f__Chitinophagaceae;g__Flavipsychrobacter;s__unknown_0
single_bin_12_3441	42.3984	0	low	686779	5112	d__Bacteria;p__Proteobacteria;c__Alphaproteobacteria;o__UBA9655;f__UBA9655;g__;s__unknown_0
single_bin_12_1162	42.1128	0.183038	low	1128895	5152	d__Bacteria;p__Firmicutes_A;c__Clostridia;o__Oscillospirales;f__Ruminococcaceae;g__;s__unknown_2
single_bin_12_3470	42.0951	0	low	1217038	5431	d__Bacteria;p__Firmicutes;c__Bacilli;o__Lactobacillales;f__Aerococcaceae;g__Aerococcus;s__unknown_0
single_bin_12_1516	42.0874	1.13594	low	1741228	4354	d__Bacteria;p__Bacteroidota;c__Ignavibacteria;o__Ignavibacteriales;f__Melioribacteraceae;g__GCA-2746605;s__unknown_2
single_bin_12_2185	41.8339	1.6129	low	2759885	4181	d__Bacteria;p__Planctomycetota;c__UBA11346;o__GCA-2746535;f__GCA-2746535;g__;s__unknown_0
single_bin_12_1621	41.6787	2.02599	low	2310455	2783	d__Bacteria;p__Proteobacteria;c__Gammaproteobacteria;o__Chromatiales;f__Sedimenticolaceae;g__HyVt-443;s__unknown_1
single_bin_12_2399	41.4358	0	low	753602	7304	d__Bacteria;p__Patescibacteria;c__Microgenomatia;o__UBA1400;f__RBG-16-45-19;g__;s__unknown_1
single_bin_12_2036	40.7524	6.55172	low	1427637	3785	d__Bacteria;p__Proteobacteria;c__Alphaproteobacteria;o__Rickettsiales;f__;g__;s__unknown_3
single_bin_12_949	40.674	3.44828	low	1134830	2067	d__Bacteria;p__Bacteroidota;c__Bacteroidia;o__Flavobacteriales;f__Weeksellaceae;g__;s__unknown_0
single_bin_12_2746	40.6331	0.613695	low	897923	5337	d__Bacteria;p__Proteobacteria;c__Gammaproteobacteria;o__UBA7916;f__UBA729;g__;s__unknown_0
single_bin_12_1149	40.5845	0.472973	low	668616	5106	d__Bacteria;p__Chlamydiota;c__Chlamydiia;o__Chlamydiales;f__SM23-39;g__;s__unknown_0
single_bin_12_2172	40.566	5.66038	low	2023255	4180	d__Bacteria;p__Spirochaetota;c__Spirochaetia;o__Sphaerochaetales;f__Sphaerochaetaceae;g__JAAYFO01;s__unknown_0
single_bin_12_1446	40.2821	1.72414	low	884137	2634	d__Bacteria;p__Actinobacteriota;c__Thermoleophilia;o__Solirubrobacterales;f__Solirubrobacteraceae;g__;s__unknown_0
single_bin_12_436	40.2216	2.48322	low	1633057	3340	d__Bacteria;p__Firmicutes_A;c__Clostridia;o__Lachnospirales;f__Lachnospiraceae;g__Lachnospira;s__Lachnospira sp900316325
single_bin_12_2525	40.1338	0.574426	low	799763	2459	d__Bacteria;p__Proteobacteria;c__Gammaproteobacteria;o__Pseudomonadales;f__Moraxellaceae;g__Moraxella;s__Moraxella porci
single_bin_12_1874	40.0427	1.65997	low	1430161	3407	d__Bacteria;p__Firmicutes;c__Bacilli;o__Lactobacillales;f__Enterococcaceae;g__Enterococcus_B;s__Enterococcus_B lactis
single_bin_12_1067	39.7927	5.26316	low	2394340	4500	d__Bacteria;p__Firmicutes_A;c__Clostridia;o__Lachnospirales;f__Lachnospiraceae;g__;s__unknown_1
single_bin_12_1907	39.7778	2.78788	low	1187590	5289	d__Bacteria;p__Firmicutes;c__Bacilli;o__Izemoplasmatales;f__UBA5603;g__JAHIVB01;s__unknown_0
single_bin_12_2977	39.6917	0.862069	low	1582620	4781	d__Bacteria;p__Cyanobacteria;c__Vampirovibrionia;o__Vampirovibrionales;f__;g__;s__unknown_0
single_bin_12_1414	39.6552	0.862069	low	704141	2321	d__Bacteria;p__Synergistota;c__Synergistia;o__Synergistales;f__Aminobacteriaceae;g__JAAYLU01;s__unknown_0
single_bin_12_1540	39.5277	2.51678	low	889394	1658	d__Bacteria;p__Firmicutes_A;c__Clostridia;o__TANB77;f__CAG-508;g__CAG-269;s__CAG-269 sp001916065
single_bin_12_1499	39.4111	1.44928	low	1254314	5610	d__Bacteria;p__Proteobacteria;c__Alphaproteobacteria;o__Micavibrionales;f__Micavibrionaceae;g__TMED27;s__unknown_1
single_bin_12_1441	39.3104	1.81185	low	1755958	2705	d__Bacteria;p__Proteobacteria;c__Gammaproteobacteria;o__Chromatiales;f__Sedimenticolaceae;g__HyVt-443;s__unknown_2
single_bin_12_2402	39.2948	1.63288	low	1318048	3321	d__Bacteria;p__Bacteroidota;c__Bacteroidia;o__Bacteroidales;f__Bacteroidaceae;g__Prevotella;s__Prevotella sp018054505
single_bin_12_2191	39.292	1.3986	low	1136867	3306	d__Bacteria;p__Firmicutes_A;c__Clostridia;o__Christensenellales;f__DTU072;g__CAG-1782;s__unknown_0
single_bin_12_2676	39.1408	0.337838	low	837567	15770	d__Bacteria;p__Chlamydiota;c__Chlamydiia;o__Chlamydiales;f__JAAZZY01;g__;s__unknown_0
single_bin_12_1300	39.1282	3.08057	low	958968	4482	d__Bacteria;p__Proteobacteria;c__Alphaproteobacteria;o__Rickettsiales;f__;g__;s__unknown_4
single_bin_12_1174	39.0463	0.392157	low	3454062	3818	d__Bacteria;p__Spirochaetota;c__Leptospirae;o__Leptospirales;f__;g__;s__unknown_0
single_bin_12_3373	38.9211	0.0744048	low	1720947	4801	d__Bacteria;p__Bdellovibrionota;c__Bacteriovoracia;o__Bacteriovoracales;f__Bacteriovoracaceae;g__;s__unknown_7
single_bin_12_1413	38.9028	0	low	1047112	4412	d__Bacteria;p__Chlamydiota;c__Chlamydiia;o__Chlamydiales;f__Parachlamydiaceae;g__;s__unknown_0
single_bin_12_24	38.816	10.3825	low	1857761	2719	d__Bacteria;p__;c__;o__;f__;g__;s__unknown_0
single_bin_12_1158	38.7931	0.862069	low	627918	2947	d__Bacteria;p__Patescibacteria;c__Microgenomatia;o__UBA1400;f__PJMF01;g__;s__unknown_5
single_bin_12_1636	38.6377	0.070922	low	663593	3480	d__Bacteria;p__Firmicutes_A;c__Clostridia;o__Peptostreptococcales;f__Anaerovoracaceae;g__JAAZGD01;s__unknown_0
single_bin_12_804	38.5582	8.11966	low	906934	3223	d__Bacteria;p__Patescibacteria;c__Saccharimonadia;o__Saccharimonadales;f__;g__;s__unknown_6
single_bin_12_1308	38.558	1.72414	low	1722718	3361	d__Bacteria;p__Campylobacterota;c__Campylobacteria;o__Campylobacterales;f__Arcobacteraceae;g__Aliarcobacter;s__unknown_3
single_bin_S_3578	38.4918	0.949668	low	868102	3166	d__Bacteria;p__Margulisbacteria;c__Termititenacia;o__;f__;g__;s__unknown_0
single_bin_12_1946	38.3929	8.03571	low	1410463	4165	d__Bacteria;p__Caldisericota;c__Caldisericia;o__UBA6126;f__;g__;s__unknown_0
single_bin_12_1780	38.2716	2.5641	low	2566402	1519	d__Bacteria;p__Cyanobacteria;c__Sericytochromatia;o__UBA7694;f__UBA7694;g__JACYMC01;s__unknown_0
single_bin_12_1194	38.2129	3.16239	low	808074	8130	d__Bacteria;p__Patescibacteria;c__Microgenomatia;o__UBA1400;f__PJMF01;g__;s__unknown_6
single_bin_12_1060	37.8947	0.701754	low	1163026	3033	d__Bacteria;p__Firmicutes_A;c__Clostridia;o__Lachnospirales;f__Lachnospiraceae;g__;s__unknown_2
single_bin_12_200	37.6398	1.60887	low	1686653	2552	d__Bacteria;p__Proteobacteria;c__Gammaproteobacteria;o__Enterobacterales;f__Aeromonadaceae;g__Aeromonas;s__Aeromonas molluscorum
single_bin_12_875	37.4419	0.322997	low	1309986	2947	d__Bacteria;p__Proteobacteria;c__Gammaproteobacteria;o__JAGOUU01;f__JAGOUU01;g__;s__unknown_0
single_bin_12_2421	37.0977	0.168239	low	542602	3695	d__Bacteria;p__Patescibacteria;c__Microgenomatia;o__UBA1400;f__PJMF01;g__;s__unknown_7
single_bin_12_1991	37.0846	1.72414	low	746264	6110	d__Bacteria;p__Patescibacteria;c__WWE3;o__UBA101185;f__;g__;s__unknown_3
single_bin_S_3593	36.7516	3.65854	low	999256	8423	d__Bacteria;p__Dependentiae;c__Babeliae;o__Babeliales;f__RVW-14;g__;s__unknown_0
single_bin_12_2702	36.5517	3.44828	low	561940	3703	d__Bacteria;p__Patescibacteria;c__WWE3;o__2-01-FULL-39-13;f__;g__;s__unknown_0
single_bin_12_953	36.3598	5.81395	low	1708883	7432	d__Bacteria;p__Proteobacteria;c__Gammaproteobacteria;o__JABDGN01;f__;g__;s__unknown_1
single_bin_12_1252	36.348	0	low	1693497	2959	d__Bacteria;p__Bacteroidota;c__Kapabacteria;o__Kapabacteriales;f__UBA2268;g__;s__unknown_0
single_bin_12_1233	36.2069	0	low	1070643	4647	d__Bacteria;p__Bdellovibrionota_C;c__UBA2361;o__UBA2361;f__J135;g__;s__unknown_0
single_bin_12_1109	36.039	1.78571	low	660377	4142	d__Bacteria;p__Caldisericota;c__Caldisericia;o__UBA6126;f__UBA6126;g__;s__unknown_0
single_bin_12_3372	35.4864	0.877193	low	1548153	3957	d__Bacteria;p__Bdellovibrionota;c__Bacteriovoracia;o__Bacteriovoracales;f__Bacteriovoracaceae;g__GCA-2720865;s__unknown_0
single_bin_12_814	35.2098	0.195503	low	457149	2893	d__Bacteria;p__Patescibacteria;c__ABY1;o__SG8-24;f__GWF2-40-263;g__;s__unknown_0
single_bin_12_2940	34.9269	10.3448	low	1401126	4071	d__Bacteria;p__Patescibacteria;c__Microgenomatia;o__UBA1406;f__GWC2-37-13;g__;s__unknown_1
single_bin_12_2754	34.8245	0	low	949029	4355	d__Bacteria;p__Omnitrophota;c__Koll11;o__SKK-01;f__SKK-01;g__SLID01;s__unknown_0
single_bin_12_1830	34.6395	0.862069	low	844707	3345	d__Bacteria;p__Bacteroidota;c__Bacteroidia;o__Bacteroidales;f__Paludibacteraceae;g__Enterocola;s__Enterocola sp002069025
single_bin_12_444	34.6093	0	low	1764556	3679	d__Bacteria;p__Bdellovibrionota;c__UBA2428;o__UBA2428;f__UBA2428;g__JAACVK01;s__unknown_1
single_bin_12_1451	34.4828	0	low	504196	7194	d__Bacteria;p__Firmicutes;c__Bacilli;o__RFN20;f__CAG-826;g__JAAYDH01;s__unknown_0
single_bin_12_862	34.4828	0	low	1072869	1640	d__Bacteria;p__Campylobacterota;c__Campylobacteria;o__Campylobacterales;f__Arcobacteraceae;g__Aliarcobacter;s__unknown_4
single_bin_12_3363	34.3472	2.55102	low	747090	3141	d__Bacteria;p__Campylobacterota;c__Campylobacteria;o__Campylobacterales;f__Sulfurimonadaceae;g__Sulfurimonas;s__unknown_0
single_bin_12_2533	34.2529	3.44828	low	497235	5240	d__Bacteria;p__Patescibacteria;c__4484-211;o__4484-211;f__;g__;s__unknown_1
single_bin_12_1903	34.1308	0.478469	low	726031	2866	d__Bacteria;p__Firmicutes_A;c__Clostridia;o__Lachnospirales;f__Lachnospiraceae;g__;s__unknown_3
single_bin_12_1386	34.0909	0.862069	low	523608	4513	d__Bacteria;p__Proteobacteria;c__Alphaproteobacteria;o__UBA7879;f__UBA7879;g__;s__unknown_2
single_bin_12_2218	33.8284	0.990099	low	523763	8469	d__Bacteria;p__Patescibacteria;c__Microgenomatia;o__GWA2-44-7;f__UBA8517;g__;s__unknown_1
single_bin_12_1657	33.6349	3.03175	low	1681535	2248	d__Bacteria;p__Bacteroidota;c__Bacteroidia;o__Bacteroidales;f__Tenuifilaceae;g__;s__unknown_0
single_bin_12_3504	33.6207	0	low	2312536	2958	d__Bacteria;p__Proteobacteria;c__Gammaproteobacteria;o__Pseudomonadales;f__Moraxellaceae;g__Agitococcus;s__unknown_0
single_bin_12_1488	33.6207	10.3448	low	873767	2151	d__Bacteria;p__Chlamydiota;c__Chlamydiia;o__;f__;g__;s__unknown_0
single_bin_12_697	33.6207	0	low	1240315	1683	d__Bacteria;p__Proteobacteria;c__Gammaproteobacteria;o__Pseudomonadales;f__Moraxellaceae;g__Acinetobacter;s__unknown_4
single_bin_12_3073	33.4639	0.862069	low	330875	4782	d__Bacteria;p__Patescibacteria;c__Microgenomatia;o__UBA12405;f__UBA12405;g__WARW01;s__unknown_0
single_bin_12_965	33.3856	0.862069	low	1132878	1017	d__Bacteria;p__Proteobacteria;c__Gammaproteobacteria;o__Pseudomonadales;f__Moraxellaceae;g__Psychrobacter;s__Psychrobacter sanguinis
single_bin_12_2320	33.1034	0	low	2372650	2849	d__Bacteria;p__Bacteroidota;c__Bacteroidia;o__Bacteroidales;f__Prolixibacteraceae;g__Draconibacterium;s__unknown_0
single_bin_12_3038	33.0721	0	low	1303270	4051	d__Bacteria;p__Proteobacteria;c__Gammaproteobacteria;o__JAFEDO01;f__JAFEDO01;g__;s__unknown_0
single_bin_12_3126	32.79	0.862069	low	477034	1673	d__Bacteria;p__Patescibacteria;c__JAEDAM01;o__Absconditabacterales;f__X112;g__;s__unknown_0
single_bin_12_60	32.5298	1.33929	low	1302682	2110	d__Bacteria;p__Bdellovibrionota;c__Bacteriovoracia;o__Bacteriovoracales;f__Bacteriovoracaceae;g__;s__unknown_8
single_bin_12_1532	32.4561	0	low	350852	7644	d__Bacteria;p__Dependentiae;c__Babeliae;o__Babeliales;f__Chromulinavoraceae;g__SP22;s__unknown_0
single_bin_12_1066	32.4561	0	low	1610087	2347	d__Bacteria;p__Firmicutes_A;c__Clostridia;o__Lachnospirales;f__Lachnospiraceae;g__;s__unknown_4
single_bin_12_1200	32.2043	1.86661	low	1027865	2483	d__Bacteria;p__Firmicutes_A;c__Clostridia;o__Lachnospirales;f__Lachnospiraceae;g__Coprococcus;s__Coprococcus sp900066115
single_bin_12_2893	32.1639	0	low	503510	4066	d__Bacteria;p__Cloacimonadota;c__Cloacimonadia;o__Cloacimonadales;f__;g__;s__unknown_0
single_bin_12_2850	31.7241	0	low	513236	4872	d__Bacteria;p__Cyanobacteria;c__Vampirovibrionia;o__Gastranaerophilales;f__Gastranaerophilaceae;g__CAIPUE01;s__unknown_0
single_bin_12_1926	31.6826	0.978261	low	865551	2378	d__Bacteria;p__Campylobacterota;c__Campylobacteria;o__Campylobacterales;f__UBA1877;g__UBA1877;s__unknown_0
single_bin_12_50	31.5097	0	low	544400	4361	d__Bacteria;p__Proteobacteria;c__Alphaproteobacteria;o__Rickettsiales;f__UBA1997;g__;s__unknown_1
single_bin_12_3419	31.5047	0	low	324394	3461	d__Bacteria;p__Patescibacteria;c__Paceibacteria;o__Moranbacterales;f__GCA-2747515;g__;s__unknown_0
single_bin_12_2132	31.3538	0.251437	low	697993	7610	d__Bacteria;p__Proteobacteria;c__Gammaproteobacteria;o__UBA6186;f__UBA6186;g__;s__unknown_0
single_bin_12_1147	31.0345	1.72414	low	303917	3106	d__Bacteria;p__Dependentiae;c__Babeliae;o__;f__;g__;s__unknown_0
single_bin_12_1490	30.8327	0.705014	low	956939	2506	d__Bacteria;p__Proteobacteria;c__Gammaproteobacteria;o__Burkholderiales;f__Chromobacteriaceae;g__Paludibacterium;s__unknown_0
single_bin_12_2282	30.7877	0.0397456	low	2176001	3794	d__Bacteria;p__Verrucomicrobiota;c__Lentisphaeria;o__Victivallales;f__;g__;s__unknown_0
single_bin_12_1055	30.721	1.88088	low	1088580	3370	d__Bacteria;p__Firmicutes_A;c__Clostridia;o__Oscillospirales;f__Acutalibacteraceae;g__DTU089;s__unknown_0
single_bin_12_2870	30.7046	0.0660939	low	393331	4171	d__Bacteria;p__Patescibacteria;c__WWE3;o__2-01-FULL-39-13;f__JAACPI01;g__;s__unknown_3
single_bin_12_2196	30.5185	1.37615	low	589629	2803	d__Bacteria;p__Patescibacteria;c__WWE3;o__UBA101185;f__;g__;s__unknown_4
single_bin_12_2300	30.4625	1.75439	low	697899	3159	d__Bacteria;p__Chlamydiota;c__Chlamydiia;o__Chlamydiales;f__Simkaniaceae;g__Neptunochlamydia;s__unknown_1
single_bin_12_1661	30.2508	1.72414	low	1276981	2858	d__Bacteria;p__Planctomycetota;c__SZUA-567;o__SZUA-567;f__SZUA-567;g__SZUA-421;s__unknown_1
single_bin_12_1273	30.1097	3.44828	low	1443953	1735	d__Bacteria;p__Proteobacteria;c__Gammaproteobacteria;o__Enterobacterales;f__Psittacicellaceae;g__;s__unknown_0
single_bin_12_1672	30.063	0.990099	low	561691	4310	d__Bacteria;p__Patescibacteria;c__Paceibacteria;o__Moranbacterales;f__UBA1568;g__UBA1568;s__unknown_0
single_bin_12_771	29.9789	0.892857	low	1019178	4351	d__Bacteria;p__Bdellovibrionota;c__Bdellovibrionia;o__Bdellovibrionales;f__Bdellovibrionaceae;g__;s__unknown_0
single_bin_12_44	29.8162	1.07527	low	1367588	3902	d__Bacteria;p__Omnitrophota;c__Koll11;o__UBA10015;f__Kpj58rc;g__JAGOSC01;s__unknown_0
single_bin_12_322	29.5925	0.862069	low	1193624	1588	d__Bacteria;p__Proteobacteria;c__Gammaproteobacteria;o__Pseudomonadales;f__Moraxellaceae;g__Acinetobacter;s__Acinetobacter sp002296655
single_bin_12_622	29.4258	5.26316	low	751389	1266	d__Bacteria;p__Proteobacteria;c__Gammaproteobacteria;o__JAAOII01;f__JAAOII01;g__;s__unknown_0
single_bin_12_1251	29.3103	0	low	2021552	19281	d__Bacteria;p__Bdellovibrionota_C;c__UBA2361;o__UBA2361;f__;g__;s__unknown_3
single_bin_12_1118	29.0701	0.139452	low	900312	4395	d__Bacteria;p__Bacteroidota;c__Bacteroidia;o__Flavobacteriales;f__Weeksellaceae;g__Epilithonimonas;s__Epilithonimonas vandammei
single_bin_12_2188	28.9474	0	low	988232	2955	d__Bacteria;p__Bdellovibrionota;c__Bacteriovoracia;o__Bacteriovoracales;f__Bacteriovoracaceae;g__;s__unknown_9
single_bin_12_1453	28.7795	2.01149	low	984307	2862	d__Bacteria;p__Proteobacteria;c__Alphaproteobacteria;o__JAGPBS01;f__;g__;s__unknown_0
single_bin_12_417	28.7346	5.09259	low	4204683	8631	d__Bacteria;p__Eremiobacterota;c__Xenobia;o__Xenobiales;f__JADMJV01;g__;s__unknown_1
single_bin_12_2493	28.6834	0	low	1208576	3630	d__Bacteria;p__Riflebacteria;c__Ozemobacteria;o__Ozemobacterales;f__Ozemobacteraceae;g__MWDD01;s__unknown_0
single_bin_12_2561	28.4483	0	low	354843	8803	d__Bacteria;p__Patescibacteria;c__Paceibacteria;o__Moranbacterales;f__UBA1568;g__GCA-016699975;s__unknown_3
single_bin_12_2869	28.4256	0.293255	low	304757	3340	d__Bacteria;p__Omnitrophota;c__Koll11;o__M55B152;f__M55B152;g__;s__unknown_0
single_bin_12_1645	28.3699	0	low	672003	2657	d__Bacteria;p__Firmicutes_C;c__Negativicutes;o__Veillonellales;f__Dialisteraceae;g__Dialister;s__Dialister hominis
single_bin_12_293	28.3041	0.350877	low	780876	3803	d__Bacteria;p__Proteobacteria;c__Gammaproteobacteria;o__Pseudomonadales;f__Pseudomonadaceae;g__Pseudomonas_E;s__unknown_0
single_bin_12_1862	28.2132	1.72414	low	1572123	3122	d__Bacteria;p__Bdellovibrionota_C;c__UBA2361;o__UBA2361;f__JAAYZI01;g__;s__unknown_1
single_bin_12_2385	28.1822	0.401338	low	827375	2155	d__Bacteria;p__Campylobacterota;c__Campylobacteria;o__Campylobacterales;f__Sulfurospirillaceae;g__Sulfurospirillum_A;s__unknown_0
single_bin_12_1257	28.0934	0	low	725754	3892	d__Bacteria;p__Chlamydiota;c__Chlamydiia;o__Chlamydiales;f__JAGOSM01;g__JAGOSM01;s__unknown_0
single_bin_12_1325	27.9544	0	low	1049087	2389	d__Bacteria;p__Proteobacteria;c__Alphaproteobacteria;o__UBA6184;f__;g__;s__unknown_0
single_bin_12_2714	27.8309	0	low	308888	2052	d__Bacteria;p__Firmicutes;c__Bacilli;o__RF39;f__UBA660;g__UBA5026;s__unknown_0
single_bin_12_3024	27.8309	8.93142	low	898083	2041	d__Bacteria;p__;c__;o__;f__;g__;s__unknown_1
single_bin_12_25	27.8142	2.64228	low	807618	4005	d__Bacteria;p__UBA10199;c__UBA10199;o__;f__;g__;s__unknown_0
single_bin_12_3384	27.7373	1.28411	low	742808	6857	d__Bacteria;p__Patescibacteria;c__Dojkabacteria;o__;f__;g__;s__unknown_1
single_bin_12_1389	27.6958	0.164541	low	760291	3198	d__Bacteria;p__Proteobacteria;c__Alphaproteobacteria;o__Caedimonadales;f__UBA1908;g__UBA1908;s__unknown_0
single_bin_12_3378	27.6631	0.33557	low	401823	3982	d__Bacteria;p__Firmicutes_A;c__Clostridia;o__TANB77;f__CAG-465;g__;s__unknown_0
single_bin_12_1818	27.6454	1.11186	low	590049	3568	d__Bacteria;p__Firmicutes;c__Bacilli;o__Erysipelotrichales;f__Erysipelotrichaceae;g__Holdemanella;s__Holdemanella sp003436425
single_bin_12_1968	27.6328	0.374532	low	852316	2927	d__Bacteria;p__Firmicutes;c__Bacilli;o__Lactobacillales;f__Enterococcaceae;g__Enterococcus;s__Enterococcus faecalis
single_bin_12_2433	27.5862	1.72414	low	803543	3870	d__Bacteria;p__Bacteroidota;c__Bacteroidia;o__Bacteroidales;f__Prolixibacteraceae;g__SKHV01;s__unknown_0
single_bin_12_1487	27.3927	3.46535	low	671586	5412	d__Bacteria;p__Patescibacteria;c__Microgenomatia;o__UBA1400;f__PJMF01;g__CG1-02-43-31;s__unknown_1
single_bin_12_2834	27.3029	0	low	304386	6092	d__Bacteria;p__Patescibacteria;c__Saccharimonadia;o__Saccharimonadales;f__UBA7683;g__;s__unknown_5
single_bin_12_2207	27.265	0.949668	low	443738	3127	d__Bacteria;p__Patescibacteria;c__Saccharimonadia;o__Saccharimonadales;f__UBA2112;g__UBA2112;s__unknown_1
single_bin_12_1361	27.21	0	low	1397541	6708	d__Bacteria;p__Proteobacteria;c__Gammaproteobacteria;o__Coxiellales;f__Coxiellaceae;g__;s__unknown_0
single_bin_12_1443	27.1989	0	low	1109288	4066	d__Bacteria;p__Bdellovibrionota_C;c__UBA2361;o__UBA2361;f__RFPC01;g__;s__unknown_1
single_bin_12_2752	27.1944	1.88088	low	816043	4492	d__Bacteria;p__Proteobacteria;c__Gammaproteobacteria;o__UBA6186;f__UBA6186;g__JAGOUJ01;s__unknown_0
single_bin_12_1267	27.175	0	low	492069	3956	d__Bacteria;p__Proteobacteria;c__Alphaproteobacteria;o__Paracaedibacterales;f__UBA11393;g__;s__unknown_0
single_bin_12_1882	27.1108	1.72414	low	464171	2525	d__Bacteria;p__Patescibacteria;c__;o__;f__;g__;s__unknown_0
single_bin_12_3368	26.9698	0	low	1369829	4375	d__Bacteria;p__Bdellovibrionota;c__YA12-FULL-61-11;o__;f__;g__;s__unknown_0
single_bin_12_2342	26.8681	6.20422	low	815492	2869	d__Bacteria;p__Proteobacteria;c__Alphaproteobacteria;o__Rickettsiales;f__UBA6177;g__;s__unknown_2
single_bin_12_196	26.8652	0	low	569523	2287	d__Bacteria;p__Proteobacteria;c__Gammaproteobacteria;o__Burkholderiales;f__Rhodocyclaceae;g__Azospira_A;s__unknown_0
single_bin_12_1914	26.8384	0	low	1142871	3762	d__Archaea;p__Halobacteriota;c__Methanomicrobia;o__Methanomicrobiales;f__Methanomicrobiaceae;g__Methanomicrobium;s__Methanomicrobium sp016937345
single_bin_12_2979	26.7327	1.10011	low	707572	4913	d__Bacteria;p__Patescibacteria;c__Microgenomatia;o__UBA10105;f__;g__;s__unknown_0
single_bin_12_2077	26.7281	2.07535	low	382056	3942	d__Bacteria;p__Proteobacteria;c__Gammaproteobacteria;o__JAGOUU01;f__JAGOUU01;g__;s__unknown_1
single_bin_12_3202	26.7241	4.31034	low	357354	3810	d__Bacteria;p__Patescibacteria;c__Microgenomatia;o__UBA1400;f__PJMF01;g__CG2-30-36-39;s__unknown_0
single_bin_12_1306	26.6755	1.74532	low	887897	1974	d__Bacteria;p__Campylobacterota;c__Campylobacteria;o__Campylobacterales;f__Arcobacteraceae;g__Aliarcobacter;s__Aliarcobacter ellisii
single_bin_12_1916	26.6086	1.72956	low	1023932	3673	d__Archaea;p__Halobacteriota;c__Methanomicrobia;o__Methanomicrobiales;f__Methanomicrobiaceae;g__Methanomicrobium;s__unknown_0
single_bin_12_2899	26.4753	0	low	416113	3615	d__Bacteria;p__Firmicutes_A;c__Clostridia;o__TANB77;f__CAG-508;g__CAG-492;s__unknown_0
single_bin_12_838	26.3158	0	low	1089312	2158	d__Bacteria;p__Firmicutes_A;c__Clostridia;o__Lachnospirales;f__Lachnospiraceae;g__Blautia_A;s__Blautia_A sp000285855
single_bin_12_1229	26.1653	5.45455	low	643443	1311	d__Bacteria;p__Patescibacteria;c__Microgenomatia;o__UBA1406;f__GWC2-37-13;g__UBA1450;s__unknown_3
single_bin_12_1837	26.1157	1.81818	low	338662	4160	d__Bacteria;p__Patescibacteria;c__Microgenomatia;o__UBA1400;f__PJMF01;g__VFLK01;s__unknown_2
single_bin_12_1958	26.0026	0	low	1318916	1812	d__Bacteria;p__Bdellovibrionota_C;c__UBA2361;o__SZUA-149;f__SZUA-149;g__;s__unknown_0
single_bin_12_2220	25.9956	0	low	388590	5869	d__Bacteria;p__Patescibacteria;c__Microgenomatia;o__GWA2-44-7;f__UBA8517;g__;s__unknown_2
single_bin_12_3152	25.9889	0.374532	low	361744	4518	d__Bacteria;p__Patescibacteria;c__Saccharimonadia;o__Saccharimonadales;f__;g__;s__unknown_7
single_bin_12_1979	25.9504	0	low	384566	2553	d__Bacteria;p__Dependentiae;c__Babeliae;o__Babeliales;f__RVW-14;g__;s__unknown_1
single_bin_12_1814	25.9244	0.052521	low	1015969	3418	d__Bacteria;p__J088;c__J088;o__J088;f__;g__;s__unknown_0
single_bin_12_1304	25.8621	0	low	704619	3543	d__Bacteria;p__UBA10199;c__UBA10199;o__2-02-FULL-44-16;f__2-02-FULL-44-16;g__1-14-0-20-42-23;s__unknown_0
single_bin_12_1119	25.8621	1.72414	low	669292	1844	d__Bacteria;p__Bacteroidota;c__Bacteroidia;o__Flavobacteriales;f__Weeksellaceae;g__Cloacibacterium;s__unknown_1
single_bin_12_318	25.8621	0.574713	low	718172	1390	d__Bacteria;p__Proteobacteria;c__Gammaproteobacteria;o__Pseudomonadales;f__Moraxellaceae;g__Acinetobacter;s__unknown_5
single_bin_12_1722	25.8464	0	low	1178837	4919	d__Bacteria;p__Proteobacteria;c__Gammaproteobacteria;o__UBA1113;f__UBA1113;g__;s__unknown_0
single_bin_12_2181	25.7112	0.788288	low	798997	2993	d__Bacteria;p__Bacteroidota;c__Bacteroidia;o__Bacteroidales;f__Bacteroidaceae;g__Prevotella;s__unknown_0
single_bin_12_3217	25.6783	0	low	430092	5502	d__Bacteria;p__Proteobacteria;c__Gammaproteobacteria;o__Coxiellales;f__Coxiellaceae;g__;s__unknown_1
single_bin_12_470	25.6426	0	low	235472	4126	d__Bacteria;p__Patescibacteria;c__Paceibacteria;o__UBA9983_A;f__UBA2103;g__UBA2103;s__unknown_0
single_bin_12_999	25.5145	1.01449	low	688750	3331	d__Bacteria;p__Proteobacteria;c__Alphaproteobacteria;o__Micavibrionales;f__Micavibrionaceae;g__;s__unknown_4
single_bin_12_2338	25.4757	1.6129	low	906096	3782	d__Bacteria;p__Bacteroidota;c__Bacteroidia;o__Bacteroidales;f__ML635J-15;g__;s__unknown_0
single_bin_12_206	25.461	1.83486	low	808667	3837	d__Bacteria;p__Patescibacteria;c__Microgenomatia;o__UBA1400;f__;g__;s__unknown_3
single_bin_12_1759	25.3852	0.0466853	low	1875962	3854	d__Bacteria;p__Bdellovibrionota;c__Oligoflexia;o__Oligoflexales;f__JAGOVF01;g__JAGOVF01;s__unknown_0
single_bin_S_3542	25.2058	0	low	375839	3736	d__Bacteria;p__Patescibacteria;c__WWE3;o__2-01-FULL-39-13;f__2-01-FULL-39-13;g__;s__unknown_0
single_bin_12_2049	25.1567	0	low	1752821	3743	d__Bacteria;p__UBA10199;c__UBA10199;o__UBA10199;f__;g__;s__unknown_2
single_bin_12_2000	24.9941	1.01626	low	693299	4845	d__Bacteria;p__Patescibacteria;c__WWE3;o__2-01-FULL-39-13;f__;g__;s__unknown_1
single_bin_12_1355	24.895	0.0230415	low	648596	3901	d__Bacteria;p__Bdellovibrionota;c__Oligoflexia;o__Oligoflexales;f__Bog-1112;g__;s__unknown_0
single_bin_12_3362	24.8673	2.86006	low	1405313	2286	d__Bacteria;p__Riflebacteria;c__Ozemobacteria;o__Ozemobacterales;f__Ozemobacteraceae;g__Rifleibacterium;s__unknown_0
single_bin_12_1790	24.8538	0	low	885940	2961	d__Bacteria;p__Firmicutes_A;c__Clostridia;o__Lachnospirales;f__Lachnospiraceae;g__Oliverpabstia;s__unknown_0
single_bin_12_1652	24.6639	0.887021	low	934864	3474	d__Bacteria;p__UBA10199;c__UBA10199;o__UBA10199;f__;g__;s__unknown_3
single_bin_12_2738	24.6535	0	low	555622	10742	d__Bacteria;p__Patescibacteria;c__Microgenomatia;o__UBA10105;f__UBA10105;g__;s__unknown_0
single_bin_12_2565	24.5925	0.344828	low	453602	4812	d__Bacteria;p__Proteobacteria;c__Gammaproteobacteria;o__Cardiobacteriales;f__Ostreibacteriaceae;g__Ostreibacterium;s__unknown_0
single_bin_12_2439	24.5885	0.925926	low	382400	3783	d__Bacteria;p__Patescibacteria;c__Saccharimonadia;o__Saccharimonadales;f__;g__;s__unknown_8
single_bin_12_2197	24.4514	1.72414	low	483982	3169	d__Bacteria;p__Proteobacteria;c__Alphaproteobacteria;o__Rickettsiales;f__SXRF01;g__JABDCD01;s__unknown_0
single_bin_12_3431	24.3428	0.0813008	low	445911	3395	d__Bacteria;p__Proteobacteria;c__Gammaproteobacteria;o__Burkholderiales;f__UBA11063;g__UBA11063;s__unknown_0
single_bin_12_579	24.1627	3.50877	low	779119	1105	d__Bacteria;p__Proteobacteria;c__Alphaproteobacteria;o__Rickettsiales;f__Rickettsiaceae;g__SXXS01;s__unknown_1
single_bin_12_2366	24.1379	1.72414	low	497191	2988	d__Bacteria;p__Firmicutes_A;c__Clostridia;o__Tissierellales;f__;g__;s__unknown_1
single_bin_12_2749	24.1379	1.72414	low	1078952	3033	d__Bacteria;p__Firmicutes_B;c__Syntrophomonadia;o__Syntrophomonadales;f__Syntrophomonadaceae;g__UBA4844;s__unknown_0
single_bin_12_1973	24.0032	0	low	367892	2782	d__Bacteria;p__Proteobacteria;c__Alphaproteobacteria;o__RUG11792;f__;g__;s__unknown_1
single_bin_12_2309	24.0032	0	low	998168	1621	d__Bacteria;p__Firmicutes;c__Bacilli;o__Exiguobacterales;f__Exiguobacteraceae;g__Exiguobacterium_A;s__unknown_0
single_bin_12_2307	23.7959	0	low	966759	2124	d__Bacteria;p__Firmicutes;c__Bacilli;o__Exiguobacterales;f__Exiguobacteraceae;g__Exiguobacterium_A;s__Exiguobacterium_A sp001423965
single_bin_12_2735	23.6677	1.72414	low	1070624	2759	d__Bacteria;p__Bacteroidota;c__Bacteroidia;o__Bacteroidales;f__Bacteroidaceae;g__;s__unknown_0
single_bin_12_1834	23.6677	0.31348	low	691108	2440	d__Bacteria;p__Proteobacteria;c__Alphaproteobacteria;o__Paracaedibacterales;f__VGCI01;g__VGCI01;s__unknown_0
single_bin_12_1474	23.646	0.561798	low	296184	5023	d__Bacteria;p__Patescibacteria;c__Microgenomatia;o__UBA1400;f__PJMF01;g__JAHIVK01;s__unknown_0
single_bin_12_3505	23.6045	0.877193	low	1127275	4281	d__Bacteria;p__Bdellovibrionota;c__Bdellovibrionia;o__Bdellovibrionales;f__;g__;s__unknown_3
single_bin_12_488	23.5632	0	low	964656	1534	d__Bacteria;p__Riflebacteria;c__Ozemobacteria;o__Ozemobacterales;f__Ozemobacteraceae;g__Rifleibacterium;s__unknown_1
single_bin_12_3178	23.511	0	low	161249	4707	d__Bacteria;p__Patescibacteria;c__Saccharimonadia;o__Saccharimonadales;f__;g__;s__unknown_9
single_bin_12_3377	23.5083	1.07527	low	834028	3644	d__Bacteria;p__Omnitrophota;c__Koll11;o__UBA10015;f__Kpj58rc;g__;s__unknown_0
single_bin_12_2409	23.445	1.03668	low	1098648	1684	d__Bacteria;p__Thermotogota;c__Thermotogae;o__MWEM01;f__MWEM01;g__;s__unknown_2
single_bin_12_2753	23.445	0	low	293406	9084	d__Bacteria;p__Proteobacteria;c__Alphaproteobacteria;o__Rickettsiales;f__Deianiraeaceae;g__;s__unknown_0
single_bin_12_274	23.3652	1.70122	low	442416	3507	d__Bacteria;p__Proteobacteria;c__Gammaproteobacteria;o__Pseudomonadales;f__Pseudomonadaceae;g__Pseudomonas_E;s__Pseudomonas_E weihenstephanensis
single_bin_12_3090	23.2764	0	low	472395	7668	d__Bacteria;p__Cyanobacteria;c__Vampirovibrionia;o__Gastranaerophilales;f__Gastranaerophilaceae;g__;s__unknown_0
single_bin_12_515	23.2668	1.68067	low	1244838	2834	d__Bacteria;p__Bdellovibrionota;c__Oligoflexia;o__Oligoflexales;f__;g__;s__unknown_0
single_bin_12_1728	23.2484	2.14765	low	1205816	1285	d__Bacteria;p__Firmicutes_A;c__Clostridia;o__Oscillospirales;f__Ruminococcaceae;g__;s__unknown_3
single_bin_12_2026	23.126	1.75439	low	1435576	2171	d__Bacteria;p__Firmicutes_A;c__Clostridia;o__Lachnospirales;f__Lachnospiraceae;g__Roseburia;s__Roseburia inulinivorans
single_bin_12_3216	23.1063	0.990099	low	370505	3718	d__Bacteria;p__Patescibacteria;c__ABY1;o__UBA9570;f__XYC2-FULL-38-9;g__;s__unknown_3
single_bin_12_3276	22.9672	0.798771	low	1052862	2308	d__Bacteria;p__Bdellovibrionota;c__YA12-FULL-61-11;o__;f__;g__;s__unknown_1
single_bin_12_2111	22.9073	0	low	569433	3331	d__Bacteria;p__Bdellovibrionota_C;c__UBA2361;o__;f__;g__;s__unknown_0
single_bin_12_1084	22.884	0	low	792380	3244	d__Bacteria;p__Firmicutes_A;c__Clostridia;o__Eubacteriales;f__Anaerofustaceae;g__;s__unknown_0
single_bin_12_1807	22.884	1.72414	low	978796	4813	d__Bacteria;p__Proteobacteria;c__Alphaproteobacteria;o__Micavibrionales;f__Micavibrionaceae;g__;s__unknown_5
single_bin_S_3566	22.813	1.88679	low	500389	5517	d__Bacteria;p__Patescibacteria;c__Microgenomatia;o__UBA1400;f__PJMF01;g__OMIS01;s__unknown_0
single_bin_12_1310	22.8056	0	low	969914	2184	Unclassified Bacteria
single_bin_12_2555	22.7273	0	low	338329	2970	d__Bacteria;p__Proteobacteria;c__Alphaproteobacteria;o__Rickettsiales;f__Rickettsiaceae;g__;s__unknown_4
single_bin_12_3066	22.6453	0.484496	low	741446	3095	d__Bacteria;p__Proteobacteria;c__Gammaproteobacteria;o__UBA1113;f__UBA1113;g__;s__unknown_1
single_bin_12_983	22.5862	0	low	531189	5267	d__Bacteria;p__UBA10199;c__UBA10199;o__2-02-FULL-44-16;f__2-02-FULL-44-16;g__1-14-0-20-42-23;s__unknown_1
single_bin_12_2428	22.5406	0.626231	low	873337	1643	d__Bacteria;p__Proteobacteria;c__Gammaproteobacteria;o__Burkholderiales;f__Nitrosomonadaceae;g__Nitrosomonas;s__unknown_0
single_bin_12_1329	22.4922	0	low	896287	7244	d__Bacteria;p__Proteobacteria;c__Gammaproteobacteria;o__Coxiellales;f__Coxiellaceae;g__2-12-FULL-42-15;s__unknown_1
single_bin_12_1770	22.4838	0	low	860951	2415	d__Bacteria;p__Desulfobacterota;c__Desulfobacteria;o__Desulfobacterales;f__Desulfobacteraceae;g__Desulfobacterium_A;s__unknown_0
single_bin_12_1062	22.4832	0	low	768091	8074	d__Bacteria;p__Firmicutes_A;c__Clostridia;o__Lachnospirales;f__Lachnospiraceae;g__CAG-127;s__unknown_0
single_bin_12_984	22.4463	0	low	633493	3150	d__Bacteria;p__Omnitrophota;c__Koll11;o__UBA10015;f__Kpj58rc;g__JAGOSC01;s__unknown_1
single_bin_12_2763	22.4138	0	low	606837	4077	d__Bacteria;p__Firmicutes_C;c__Negativicutes;o__Selenomonadales;f__Selenomonadaceae;g__Pectinatus;s__Pectinatus sottacetonis
single_bin_12_2811	22.4138	0	low	550512	3994	d__Bacteria;p__Proteobacteria;c__Alphaproteobacteria;o__UBA9655;f__UBA9655;g__UBA9655;s__unknown_1
single_bin_12_2432	22.3418	0.285423	low	487564	7693	d__Bacteria;p__Patescibacteria;c__Microgenomatia;o__UBA1400;f__PJMF01;g__UBA1388;s__unknown_1
single_bin_12_1831	22.3197	0	low	635008	2082	Unclassified Bacteria
single_bin_12_2217	22.2989	0.246305	low	711914	5505	d__Bacteria;p__Bacteroidota;c__Bacteroidia;o__Chitinophagales;f__JADIYW01;g__JADJSS01;s__unknown_0
single_bin_12_1155	22.2884	0.15674	low	770818	3807	d__Bacteria;p__Proteobacteria;c__Gammaproteobacteria;o__JAFEDO01;f__JAFEDO01;g__;s__unknown_1
single_bin_12_8	22.21	2.58621	low	461027	1013	Unclassified Bacteria
single_bin_12_243	21.9298	2.63158	low	1017968	3767	d__Bacteria;p__Proteobacteria;c__Gammaproteobacteria;o__Enterobacterales;f__Enterobacteriaceae;g__Klebsiella;s__Klebsiella oxytoca
single_bin_12_1377	21.9298	0	low	1017307	3231	d__Bacteria;p__Proteobacteria;c__Alphaproteobacteria;o__Micavibrionales;f__Micavibrionaceae;g__;s__unknown_6
single_bin_12_1065	21.9298	1.75439	low	727152	4834	d__Bacteria;p__Firmicutes_A;c__Clostridia;o__Lachnospirales;f__Lachnospiraceae;g__;s__unknown_5
single_bin_12_1680	21.882	1.75439	low	239898	5010	d__Bacteria;p__Firmicutes_A;c__Clostridia;o__TANB77;f__CAG-465;g__CAG-465;s__CAG-465 sp000433755
single_bin_12_448	21.8652	0	low	697430	2266	d__Bacteria;p__Proteobacteria;c__Gammaproteobacteria;o__JAGOUU01;f__JAGOUU01;g__JAGOUU01;s__unknown_5
single_bin_S_3541	21.8182	0	low	296928	5850	d__Bacteria;p__Patescibacteria;c__ABY1;o__UBA9570;f__XYC2-FULL-38-9;g__;s__unknown_4
single_bin_12_1988	21.7863	0.15949	low	338116	3153	d__Bacteria;p__Proteobacteria;c__Alphaproteobacteria;o__Rickettsiales;f__Rickettsiaceae;g__;s__unknown_5
single_bin_12_2398	21.7323	0	low	484178	5647	d__Bacteria;p__Patescibacteria;c__Microgenomatia;o__UBA1400;f__PJMF01;g__;s__unknown_8
single_bin_12_2837	21.7114	0.718391	low	352310	4571	d__Bacteria;p__Proteobacteria;c__Gammaproteobacteria;o__JAAOII01;f__JAAOII01;g__;s__unknown_1
single_bin_12_1409	21.6906	3.66826	low	349986	2831	d__Bacteria;p__Firmicutes_A;c__Clostridia;o__Lachnospirales;f__Lachnospiraceae;g__UBA11774;s__UBA11774 sp003507655
single_bin_12_2122	21.6301	0	low	734841	3054	d__Bacteria;p__Bacteroidota;c__Bacteroidia;o__Chitinophagales;f__Chitinophagaceae;g__Flavipsychrobacter;s__unknown_1
single_bin_12_1740	21.5517	0	low	1021302	1431	Unclassified Bacteria
single_bin_12_2739	21.5517	0	low	1678933	1833	d__Bacteria;p__Bacteroidota;c__Bacteroidia;o__;f__;g__;s__unknown_0
single_bin_12_1085	21.4035	0	low	646212	2495	d__Bacteria;p__Firmicutes_A;c__Clostridia;o__Lachnospirales;f__Lachnospiraceae;g__CAG-791;s__CAG-791 sp012512995
single_bin_12_1053	21.3166	3.44828	low	717779	1308	d__Bacteria;p__Firmicutes_A;c__Clostridia;o__Peptostreptococcales;f__Filifactoraceae;g__Acetoanaerobium;s__Acetoanaerobium noterae
single_bin_12_1769	21.2931	4.13355	low	2003975	3155	d__Bacteria;p__Verrucomicrobiota;c__Lentisphaeria;o__Victivallales;f__Victivallaceae;g__JAHOYW01;s__unknown_0
single_bin_12_925	21.2562	0	low	804680	3513	d__Bacteria;p__Spirochaetota;c__Spirochaetia;o__Treponematales;f__Treponemataceae;g__DUOS01;s__unknown_0
single_bin_12_986	21.2121	0	low	947932	2650	d__Bacteria;p__Myxococcota;c__UBA9042;o__PHBI01;f__;g__;s__unknown_0
single_bin_12_2776	21.0957	0	low	399932	3082	d__Bacteria;p__Patescibacteria;c__Gracilibacteria;o__UBA1369;f__JAHKBB01;g__;s__unknown_0
single_bin_12_1259	21.0792	0.15949	low	1325167	2181	d__Bacteria;p__Bdellovibrionota;c__FAC87;o__UBA2466;f__UBA2466;g__;s__unknown_0
single_bin_12_205	21.0526	0	low	467489	3066	d__Bacteria;p__Firmicutes_C;c__Negativicutes;o__Acidaminococcales;f__Acidaminococcaceae;g__Phascolarctobacterium_A;s__Phascolarctobacterium_A sp900757795
single_bin_12_48	21.0345	0	low	705348	3608	d__Bacteria;p__Bacteroidota;c__Bacteroidia;o__Bacteroidales;f__Marinifilaceae;g__Marinifilum;s__unknown_0
single_bin_12_504	20.9801	0.335876	low	1012754	3020	d__Bacteria;p__Proteobacteria;c__Gammaproteobacteria;o__Pseudomonadales;f__Pseudomonadaceae;g__Pseudomonas_E;s__Pseudomonas_E lundensis
single_bin_12_2363	20.977	2.58621	low	205425	4348	d__Bacteria;p__Patescibacteria;c__Dojkabacteria;o__J137;f__JAEUSD01;g__;s__unknown_0
single_bin_12_2794	20.9498	1.07527	low	626067	4779	d__Bacteria;p__Bacteroidota;c__Bacteroidia;o__Flavobacteriales;f__Salibacteraceae;g__;s__unknown_0
single_bin_12_2308	20.931	0	low	787123	1888	d__Bacteria;p__Firmicutes;c__Bacilli;o__Exiguobacterales;f__Exiguobacteraceae;g__Exiguobacterium_A;s__unknown_1
single_bin_12_1321	20.9197	0	low	1691266	1990	d__Bacteria;p__Bdellovibrionota;c__Oligoflexia;o__Oligoflexales;f__JAGOVF01;g__;s__unknown_1
single_bin_12_2890	20.8646	0	low	497563	5807	d__Bacteria;p__Patescibacteria;c__Microgenomatia;o__UBA1400;f__;g__;s__unknown_4
single_bin_12_2238	20.8333	4.16667	low	767229	2344	d__Bacteria;p__Synergistota;c__Synergistia;o__Synergistales;f__Aminiphilaceae;g__;s__unknown_2
single_bin_12_993	20.6897	0	low	843556	1325	d__Bacteria;p__Firmicutes_A;c__Clostridia;o__JAAYHZ01;f__JAAYHZ01;g__JAAYHZ01;s__unknown_0
single_bin_12_1708	20.6897	1.72414	low	1352879	2551	Unclassified Bacteria
single_bin_12_2724	20.679	0	low	361142	10340	d__Bacteria;p__Patescibacteria;c__Dojkabacteria;o__SC72;f__;g__;s__unknown_0
single_bin_S_3594	20.6571	1.08011	low	764913	3212	d__Bacteria;p__Patescibacteria;c__Paceibacteria;o__Moranbacterales;f__GCA-2747515;g__;s__unknown_1
single_bin_12_1356	20.6473	0	low	761619	3264	d__Bacteria;p__Bdellovibrionota;c__Bdellovibrionia_A;o__UBA1018;f__;g__;s__unknown_0
single_bin_12_561	20.5329	0	low	511453	4463	d__Bacteria;p__Proteobacteria;c__Gammaproteobacteria;o__Enterobacterales;f__Enterobacteriaceae;g__Rahnella;s__Rahnella sp001422575
single_bin_12_909	20.504	1.0989	low	336573	2724	d__Bacteria;p__Proteobacteria;c__Alphaproteobacteria;o__Rs-D84;f__Rs-D84;g__;s__unknown_0
single_bin_12_1729	20.4785	0	low	200868	3446	d__Bacteria;p__Firmicutes_A;c__Clostridia;o__TANB77;f__CAG-508;g__CAG-492;s__unknown_1
single_bin_12_2325	20.477	0.090009	low	283778	9034	d__Bacteria;p__Patescibacteria;c__Microgenomatia;o__UBA1400;f__;g__;s__unknown_5
single_bin_12_2913	20.3639	0	low	224054	3832	d__Bacteria;p__Patescibacteria;c__Gracilibacteria;o__;f__;g__;s__unknown_0
single_bin_12_3272	20.3299	0.225225	low	400392	3497	d__Bacteria;p__Verrucomicrobiota;c__Verrucomicrobiae;o__Opitutales;f__;g__;s__unknown_0
single_bin_12_879	20.3135	0	low	710902	2818	d__Bacteria;p__Synergistota;c__Synergistia;o__Synergistales;f__Thermovirgaceae;g__58-81;s__58-81 sp012729145
single_bin_12_1061	20.2978	1.1745	low	639452	1441	d__Bacteria;p__Firmicutes_A;c__Clostridia;o__Lachnospirales;f__Lachnospiraceae;g__UBA933;s__unknown_0
single_bin_12_2071	20.2978	0	low	544951	1144	d__Bacteria;p__Firmicutes;c__Bacilli;o__Lactobacillales;f__Streptococcaceae;g__Streptococcus;s__unknown_0
single_bin_12_510	20.2965	0	low	1802350	3511	d__Bacteria;p__Planctomycetota;c__SZUA-567;o__SZUA-567;f__SZUA-567;g__SZUA-421;s__unknown_2
single_bin_12_2733	20.1754	1.75439	low	331423	4374	Unclassified Bacteria
single_bin_12_2621	20.162	0.660066	low	194642	4906	d__Bacteria;p__Patescibacteria;c__Saccharimonadia;o__Saccharimonadales;f__UBA7683;g__UBA7683;s__unknown_0
single_bin_S_3544	20.1411	0	low	549053	2518	d__Bacteria;p__Synergistota;c__Synergistia;o__Synergistales;f__Aminobacteriaceae;g__JAAYLU01;s__unknown_1
single_bin_12_199	20.1254	0.344828	low	362680	3304	d__Bacteria;p__Proteobacteria;c__Gammaproteobacteria;o__Enterobacterales;f__Aeromonadaceae;g__Aeromonas;s__unknown_0
single_bin_12_691	20.0627	0.888192	low	644325	1341	d__Bacteria;p__Proteobacteria;c__Gammaproteobacteria;o__Pseudomonadales;f__Moraxellaceae;g__Acinetobacter;s__unknown_6
single_bin_12_2357	19.8276	0	low	223328	3551	Unclassified Bacteria
single_bin_12_1704	19.8276	0	low	289784	1505	Unclassified Bacteria
single_bin_12_3150	19.6802	0	low	325803	10397	d__Bacteria;p__Chlamydiota;c__Chlamydiia;o__Chlamydiales;f__SM23-39;g__;s__unknown_1
single_bin_12_2772	19.6581	0	low	249987	3771	d__Bacteria;p__Actinobacteriota;c__Acidimicrobiia;o__IMCC26256;f__JAGPDB01;g__;s__unknown_1
single_bin_12_3151	19.6238	0.15674	low	580788	2613	Unclassified Bacteria
single_bin_12_3141	19.5925	0.862069	low	335725	3720	d__Bacteria;p__Firmicutes_B;c__TC1;o__TC1;f__TC1;g__TC1;s__unknown_0
single_bin_12_2760	19.5847	0	low	775848	1331	d__Bacteria;p__Patescibacteria;c__Microgenomatia;o__;f__;g__;s__unknown_0
single_bin_12_1749	19.5736	0.901163	low	877597	6436	d__Bacteria;p__Proteobacteria;c__Gammaproteobacteria;o__;f__;g__;s__unknown_3
single_bin_12_2823	19.5402	0	low	907212	4765	d__Bacteria;p__Cyanobacteria;c__Vampirovibrionia;o__;f__;g__;s__unknown_0
single_bin_12_2283	19.5402	0	low	591823	2008	d__Bacteria;p__Bacteroidota;c__Bacteroidia;o__Bacteroidales;f__Dysgonomonadaceae;g__Proteiniphilum;s__unknown_0
single_bin_12_1962	19.5146	0.671141	low	549799	3710	d__Bacteria;p__Firmicutes_A;c__Clostridia;o__TANB77;f__CAG-508;g__CAG-269;s__CAG-269 sp900553985
single_bin_12_2456	19.4586	0.102145	low	1521148	3285	d__Bacteria;p__Muirbacteria;c__Muirbacteriia;o__;f__;g__;s__unknown_0
single_bin_12_2359	19.4195	0.717703	low	770525	3539	d__Bacteria;p__Proteobacteria;c__Gammaproteobacteria;o__Burkholderiales;f__Nitrosomonadaceae;g__Nitrosomonas;s__unknown_1
single_bin_12_3283	19.3574	0	low	332404	2644	d__Bacteria;p__Campylobacterota;c__Campylobacteria;o__Campylobacterales;f__Sulfurimonadaceae;g__Sulfurimonas;s__unknown_1
single_bin_12_1607	19.3574	0	low	1480399	2423	d__Bacteria;p__Proteobacteria;c__Gammaproteobacteria;o__Enterobacterales;f__Vibrionaceae;g__Vibrio;s__Vibrio plantisponsor
single_bin_12_1197	19.2982	0	low	943722	3057	d__Bacteria;p__Firmicutes_A;c__Clostridia;o__Lachnospirales;f__Lachnospiraceae;g__Lachnospira;s__Lachnospira sp000437735
single_bin_12_2743	19.2982	0.877193	low	178305	6907	d__Bacteria;p__Patescibacteria;c__Paceibacteria;o__UBA9983_A;f__UBA9973;g__;s__unknown_0
single_bin_12_2472	19.2982	0	low	483321	4826	d__Bacteria;p__Bdellovibrionota;c__Bacteriovoracia;o__Bacteriovoracales;f__Bacteriovoracaceae;g__;s__unknown_10
single_bin_12_1366	19.2529	0	low	305272	4723	d__Bacteria;p__Patescibacteria;c__Saccharimonadia;o__Saccharimonadales;f__Saccharimonadaceae;g__SZUA-359;s__unknown_0
single_bin_12_1436	19.1388	0	low	591047	3668	d__Bacteria;p__Firmicutes_A;c__Clostridia;o__Lachnospirales;f__Lachnospiraceae;g__;s__unknown_6
single_bin_12_1254	19.1376	1.77239	low	1431110	2600	d__Bacteria;p__Proteobacteria;c__Alphaproteobacteria;o__Rhodospirillales;f__Rhodospirillaceae;g__VGEM01;s__unknown_0
single_bin_12_2816	18.9655	0	low	242457	12408	d__Bacteria;p__Patescibacteria;c__JABMPQ01;o__JABMPQ01;f__;g__;s__unknown_0
single_bin_12_3186	18.9655	0	low	384479	4707	d__Bacteria;p__Proteobacteria;c__Alphaproteobacteria;o__Paracaedibacterales;f__UBA11393;g__CAITNM01;s__CAITNM01 sp018062345
single_bin_12_765	18.9655	0.862069	low	1119274	2518	d__Bacteria;p__Proteobacteria;c__Gammaproteobacteria;o__Enterobacterales;f__Alteromonadaceae;g__Rheinheimera;s__unknown_0
single_bin_12_1000	18.9498	0.344828	low	394540	5677	Unclassified Bacteria
single_bin_12_170	18.948	1.37912	low	824346	2907	d__Bacteria;p__Proteobacteria;c__Gammaproteobacteria;o__Enterobacterales;f__Aeromonadaceae;g__Aeromonas;s__Aeromonas veronii
single_bin_12_1256	18.9259	2.04512	low	1154669	2537	d__Bacteria;p__Patescibacteria;c__JAEDAM01;o__;f__;g__;s__unknown_0
single_bin_12_2741	18.8995	0	low	292279	3211	Unclassified Bacteria
single_bin_12_2319	18.8871	0	low	981257	2772	d__Bacteria;p__Bacteroidota;c__Bacteroidia;o__Bacteroidales;f__JAADJA01;g__;s__unknown_0
single_bin_12_1779	18.8262	4.85437	low	1210779	1294	Unclassified Archaea
single_bin_12_851	18.7862	0	low	204661	1313	d__Bacteria;p__Patescibacteria;c__Paceibacteria;o__UBA9983_A;f__Zambryskibacteraceae_A;g__;s__unknown_0
single_bin_12_2507	18.7798	0.0985	low	386405	2454	d__Bacteria;p__Chlamydiota;c__Chlamydiia;o__Chlamydiales;f__Simkaniaceae;g__Neptunochlamydia;s__unknown_2
single_bin_12_2110	18.74	0.15949	low	1185014	2768	d__Bacteria;p__Bdellovibrionota_C;c__UBA2361;o__UBA2361;f__JAAYZI01;g__;s__unknown_2
single_bin_12_2123	18.7304	0	low	434803	1853	Unclassified Bacteria
single_bin_12_1823	18.5965	0	low	1003728	1901	Unclassified Bacteria
single_bin_12_981	18.3908	0	low	432759	2778	d__Bacteria;p__Proteobacteria;c__Gammaproteobacteria;o__Enterobacterales;f__Succinivibrionaceae;g__HGM20899;s__unknown_0
single_bin_12_1787	18.3732	0	low	1561938	3108	d__Bacteria;p__Firmicutes_A;c__Clostridia;o__Lachnospirales;f__Lachnospiraceae;g__Bariatricus;s__Bariatricus comes
single_bin_12_824	18.2546	1.89573	low	419812	2672	d__Bacteria;p__Proteobacteria;c__Alphaproteobacteria;o__Rickettsiales;f__Rickettsiaceae;g__;s__unknown_6
single_bin_12_2479	18.2527	1.88769	low	1548612	2470	d__Bacteria;p__Proteobacteria;c__Gammaproteobacteria;o__Pseudomonadales;f__Ketobacteraceae;g__Ch67;s__unknown_0
single_bin_12_2633	18.1818	0	low	741461	2999	d__Bacteria;p__Bdellovibrionota;c__Oligoflexia;o__Oligoflexales;f__CACXFL01;g__;s__unknown_0
single_bin_12_492	18.1191	0	low	1071286	2608	d__Bacteria;p__Bdellovibrionota;c__Oligoflexia;o__Oligoflexales;f__;g__;s__unknown_1
single_bin_12_2365	18.1034	0	low	305879	4236	d__Bacteria;p__Patescibacteria;c__Dojkabacteria;o__J137;f__JAEUSD01;g__;s__unknown_1
single_bin_12_1735	18.1034	3.44828	low	482482	1746	d__Bacteria;p__Firmicutes_A;c__Clostridia;o__Lachnospirales;f__Lachnospiraceae;g__Eubacterium_G;s__unknown_0
single_bin_12_2855	18.1034	0	low	281565	2907	Unclassified Bacteria
single_bin_12_197	18.1034	1.72414	low	284754	3796	d__Bacteria;p__Proteobacteria;c__Gammaproteobacteria;o__Enterobacterales;f__Aeromonadaceae;g__Oceanimonas;s__unknown_0
single_bin_12_1732	18.0556	0.887021	low	790670	3155	d__Bacteria;p__J088;c__J088;o__J088;f__J088;g__;s__unknown_0
single_bin_12_1845	18.0195	0	low	409597	5709	d__Bacteria;p__Patescibacteria;c__Gracilibacteria;o__JAHISY01;f__;g__;s__unknown_1
single_bin_12_861	17.9363	0.62743	low	594750	1868	d__Bacteria;p__Campylobacterota;c__Campylobacteria;o__Campylobacterales;f__Arcobacteraceae;g__Aliarcobacter;s__Aliarcobacter acticola
single_bin_12_1274	17.936	1.92829	low	409675	2353	d__Bacteria;p__Proteobacteria;c__Gammaproteobacteria;o__Coxiellales;f__Coxiellaceae;g__GCA-2732805;s__unknown_1
single_bin_12_2124	17.931	2.58621	low	364196	2341	Unclassified Bacteria
single_bin_12_3198	17.9268	0	low	221040	3953	d__Bacteria;p__Patescibacteria;c__Paceibacteria;o__;f__;g__;s__unknown_0
single_bin_12_198	17.8683	0	low	632931	1762	d__Bacteria;p__Proteobacteria;c__Gammaproteobacteria;o__Enterobacterales;f__Succinivibrionaceae;g__Succinivibrio;s__unknown_0
single_bin_12_950	17.8683	1.72414	low	189794	2915	d__Bacteria;p__Patescibacteria;c__Paceibacteria;o__UBA9983_A;f__DSPV01;g__DSPV01;s__unknown_0
single_bin_12_3405	17.837	0.344828	low	976804	1738	d__Bacteria;p__Verrucomicrobiota;c__Lentisphaeria;o__Victivallales;f__JAADHT01;g__;s__unknown_0
single_bin_12_742	17.7116	0	low	1318888	2730	d__Bacteria;p__Proteobacteria;c__Gammaproteobacteria;o__Pseudomonadales;f__Moraxellaceae;g__Acinetobacter;s__unknown_7
single_bin_12_1506	17.6294	1.2987	low	999616	2677	d__Bacteria;p__Calditrichota;c__Calditrichia;o__Calditrichales;f__J004;g__;s__unknown_0
single_bin_12_2864	17.6123	0	low	334965	3376	d__Bacteria;p__Armatimonadota;c__Fimbriimonadia;o__Fimbriimonadales;f__Fimbriimonadaceae;g__;s__unknown_0
single_bin_12_2202	17.577	0.530035	low	552757	3404	d__Bacteria;p__Bacteroidota;c__Bacteroidia;o__Flavobacteriales;f__Flavobacteriaceae;g__Flavobacterium;s__unknown_0
single_bin_12_1071	17.4937	0	low	474867	3932	d__Bacteria;p__Patescibacteria;c__Microgenomatia;o__UBA1406;f__GWC2-37-13;g__UBA1450;s__unknown_4
single_bin_12_300	17.4756	0.498999	low	711126	3540	d__Bacteria;p__Proteobacteria;c__Gammaproteobacteria;o__Enterobacterales;f__Neiellaceae;g__RGIG665;s__unknown_0
single_bin_12_3169	17.4482	0.15949	low	439555	2381	d__Bacteria;p__Firmicutes_C;c__Negativicutes;o__Acidaminococcales;f__Acidaminococcaceae;g__Phascolarctobacterium_A;s__unknown_0
single_bin_12_3418	17.4479	1.33929	low	380916	3700	d__Bacteria;p__Bdellovibrionota;c__Bdellovibrionia;o__Bdellovibrionales;f__UBA6776;g__;s__unknown_1
single_bin_12_1565	17.3981	0	low	563681	1108	Unclassified Bacteria
single_bin_S_3563	17.3981	1.72414	low	502858	2220	Unclassified Bacteria
single_bin_12_773	17.3206	0.350877	low	639160	1394	d__Bacteria;p__Patescibacteria;c__Microgenomatia;o__UBA1406;f__GWC2-37-13;g__UBA1450;s__unknown_5
single_bin_12_2817	17.2727	0	low	159531	2045	d__Bacteria;p__Patescibacteria;c__Saccharimonadia;o__Saccharimonadales;f__;g__;s__unknown_10
single_bin_12_1960	17.2494	0	low	405821	3609	d__Bacteria;p__Firmicutes_A;c__Clostridia;o__TANB77;f__CAG-508;g__CAG-269;s__CAG-269 sp001916055
single_bin_12_2321	17.2414	0	low	1083697	2347	d__Bacteria;p__Bacteroidota;c__Bacteroidia;o__Bacteroidales;f__UBA12170;g__UBA12170;s__unknown_0
single_bin_12_1509	17.2414	0	low	353306	4823	Unclassified Bacteria
single_bin_12_1566	17.2414	0	low	490056	3135	Unclassified Bacteria
single_bin_12_744	17.2414	0	low	316472	1476	d__Bacteria;p__Proteobacteria;c__Gammaproteobacteria;o__Pseudomonadales;f__Moraxellaceae;g__Acinetobacter;s__unknown_8
single_bin_12_2497	17.2414	0	low	284855	3698	d__Bacteria;p__Patescibacteria;c__Microgenomatia;o__Levybacterales;f__GWA1-39-11;g__JAGORM01;s__unknown_0
single_bin_12_3108	17.2414	0	low	247782	3850	Unclassified Bacteria
single_bin_12_1406	17.2414	0	low	585939	2892	d__Bacteria;p__Firmicutes_A;c__Clostridia;o__Oscillospirales;f__Acutalibacteraceae;g__Fimenecus;s__Fimenecus sp000432435
single_bin_12_2502	17.2414	0	low	603689	2551	d__Bacteria;p__Bacteroidota;c__Kapabacteria;o__Kapabacteriales;f__UBA2268;g__;s__unknown_1
single_bin_12_2271	17.2414	0	low	307404	4739	d__Bacteria;p__Patescibacteria;c__Microgenomatia;o__UBA1400;f__;g__;s__unknown_6
single_bin_12_2419	17.2044	1.19269	low	356720	5702	d__Bacteria;p__Patescibacteria;c__Microgenomatia;o__UBA1400;f__PJMF01;g__WJLO01;s__unknown_0
single_bin_12_3154	17.1729	0.914903	low	524156	1309	d__Bacteria;p__Desulfobacterota_I;c__Desulfovibrionia;o__Desulfovibrionales;f__Desulfoplanaceae;g__Desulfoplanes;s__unknown_0
single_bin_12_2927	17.1571	0.537634	low	769900	3411	d__Bacteria;p__Bacteroidota;c__Bacteroidia;o__Bacteroidales;f__Prolixibacteraceae;g__Draconibacterium;s__unknown_1
single_bin_12_3468	16.8966	0	low	886388	1708	d__Bacteria;p__Proteobacteria;c__Gammaproteobacteria;o__Pseudomonadales;f__Oleiphilaceae;g__;s__unknown_1
single_bin_12_2511	16.8755	0.641026	low	318834	1981	Unclassified Bacteria
single_bin_12_1846	16.8495	1.72414	low	826912	2638	d__Bacteria;p__Planctomycetota;c__SZUA-567;o__SZUA-567;f__SZUA-567;g__SZUA-421;s__unknown_3
single_bin_12_2229	16.8234	0	low	454752	3242	d__Bacteria;p__Proteobacteria;c__Alphaproteobacteria;o__Paracaedibacterales;f__UBA11393;g__PNMQ01;s__unknown_0
single_bin_12_1352	16.7464	0	low	424230	3907	d__Bacteria;p__Firmicutes_A;c__Clostridia;o__Oscillospirales;f__Ruminococcaceae;g__Ruminococcus_D;s__Ruminococcus_D bicirculans
single_bin_12_2473	16.6853	0	low	691664	4556	d__Bacteria;p__Bdellovibrionota;c__Bacteriovoracia;o__Bacteriovoracales;f__Bacteriovoracaceae;g__;s__unknown_11
single_bin_12_839	16.6667	0	low	1244808	1842	d__Bacteria;p__Firmicutes_A;c__Clostridia;o__Lachnospirales;f__Lachnospiraceae;g__Blautia_A;s__Blautia_A sp003471165
single_bin_12_17	16.6144	0.862069	low	429996	2590	d__Bacteria;p__Proteobacteria;c__Alphaproteobacteria;o__Micavibrionales;f__Micavibrionaceae;g__;s__unknown_7
single_bin_12_3045	16.6144	0.15674	low	1005862	3555	d__Bacteria;p__Bacteroidota;c__Bacteroidia;o__Bacteroidales;f__UBA12077;g__UBA12077;s__unknown_0
single_bin_12_3052	16.4793	0	low	634645	2593	d__Bacteria;p__Omnitrophota;c__Koll11;o__UBA10015;f__Kpj58rc;g__;s__unknown_1
single_bin_12_971	16.4769	0.537634	low	459088	3395	d__Bacteria;p__Proteobacteria;c__Alphaproteobacteria;o__UBA6184;f__UBA6184;g__UBA6184;s__unknown_0
single_bin_12_2532	16.4274	0	low	197283	3957	Unclassified Bacteria
single_bin_12_1078	16.4107	2.03762	low	480103	2962	d__Bacteria;p__Proteobacteria;c__Alphaproteobacteria;o__Rickettsiales;f__UBA1997;g__;s__unknown_2
single_bin_12_1440	16.3009	0	low	430680	2806	Unclassified Bacteria
single_bin_12_1662	16.2679	0	low	525694	3548	d__Bacteria;p__Planctomycetota;c__SZUA-567;o__SZUA-567;f__SZUA-567;g__SZUA-421;s__unknown_4
single_bin_12_2208	16.2679	0.877193	low	1406382	3440	d__Bacteria;p__Bdellovibrionota_C;c__UBA2361;o__UBA2361;f__JAAYZI01;g__;s__unknown_3
single_bin_12_2877	16.2393	0	low	239752	5234	d__Bacteria;p__Patescibacteria;c__ABY1;o__UBA9570;f__XYC2-FULL-38-9;g__;s__unknown_5
single_bin_12_2262	16.1442	0	low	287710	4460	d__Bacteria;p__Proteobacteria;c__Gammaproteobacteria;o__Coxiellales;f__Coxiellaceae;g__;s__unknown_2
single_bin_12_2245	16.1442	3.44828	low	831165	1752	Unclassified Bacteria
single_bin_12_572	15.9697	0	low	492021	3327	d__Bacteria;p__Elusimicrobiota;c__Elusimicrobia;o__F11;f__FEN-1173;g__JADKHR01;s__unknown_0
single_bin_12_3490	15.8621	1.72414	low	325573	3012	Unclassified Bacteria
single_bin_12_2960	15.8307	0	low	1182197	1913	d__Bacteria;p__Bacteroidota;c__Bacteroidia;o__Bacteroidales;f__BM520;g__BM520;s__unknown_0
single_bin_12_708	15.8307	1.72414	low	525672	1543	Unclassified Bacteria
single_bin_12_2751	15.7895	1.75439	low	726055	2893	Unclassified Bacteria
single_bin_12_1827	15.7735	0	low	864164	1604	d__Bacteria;p__Firmicutes_A;c__Clostridia;o__Lachnospirales;f__Lachnospiraceae;g__Enterocloster;s__Enterocloster sp001517625
single_bin_12_1010	15.7416	0	low	398640	3305	Unclassified Bacteria
single_bin_12_1526	15.5821	0	low	404408	3448	d__Bacteria;p__Desulfobacterota_I;c__Desulfovibrionia;o__Desulfovibrionales;f__Desulfovibrionaceae;g__Pseudodesulfovibrio;s__unknown_0
single_bin_12_1875	15.5172	0	low	713899	3922	d__Bacteria;p__Firmicutes;c__Bacilli;o__Lactobacillales;f__Enterococcaceae;g__Enterococcus_B;s__Enterococcus_B thailandicus
single_bin_12_2773	15.5172	0	low	207112	2875	Unclassified Bacteria
single_bin_12_857	15.5172	0	low	191770	5006	Unclassified Bacteria
single_bin_12_66	15.5172	1.72414	low	565896	1356	Unclassified Bacteria
single_bin_12_2190	15.5172	0	low	531313	1951	Unclassified Bacteria
single_bin_12_3508	15.5172	0	low	184012	8945	d__Bacteria;p__Patescibacteria;c__WWE3;o__UBA101185;f__UBA10185;g__;s__unknown_3
single_bin_12_1341	15.5172	0	low	978835	4703	d__Bacteria;p__Bacteroidota;c__Bacteroidia;o__Chitinophagales;f__Saprospiraceae;g__;s__unknown_0
single_bin_12_2330	15.5172	1.72414	low	777021	1042	Unclassified Bacteria
single_bin_12_2535	15.4971	0	low	436236	4526	Unclassified Bacteria
single_bin_12_3393	15.3907	0	low	176720	3656	Unclassified Bacteria
single_bin_12_474	15.3867	0.810811	low	622332	3993	d__Bacteria;p__Verrucomicrobiota;c__Verrucomicrobiae;o__;f__;g__;s__unknown_0
single_bin_12_2737	15.3642	0	low	306040	3915	Unclassified Bacteria
single_bin_12_2249	15.3605	0.15674	low	1148864	2051	d__Bacteria;p__Riflebacteria;c__Ozemobacteria;o__Ozemobacterales;f__;g__;s__unknown_0
single_bin_12_2504	15.2821	0	low	751506	3396	d__Bacteria;p__Proteobacteria;c__Alphaproteobacteria;o__Micavibrionales;f__Micavibrionaceae;g__UM-FILTER-47-13;s__unknown_1
single_bin_12_2269	15.2351	0	low	1016932	1664	d__Bacteria;p__Bacteroidota;c__Bacteroidia;o__Bacteroidales;f__Tannerellaceae;g__Parabacteroides;s__Parabacteroides distasonis
single_bin_12_2884	15.1936	0	low	536913	2658	d__Bacteria;p__Cloacimonadota;c__Cloacimonadia;o__Cloacimonadales;f__JAFGVF01;g__JAEKNW01;s__unknown_0
single_bin_12_3111	15.1724	0.344828	low	305750	2077	Unclassified Bacteria
single_bin_12_2973	15.1515	0	low	153033	3398	Unclassified Bacteria
single_bin_12_3044	15.0718	0	low	459724	2723	d__Bacteria;p__Firmicutes;c__Bacilli;o__Izemoplasmatales;f__UBA5603;g__4572-104;s__unknown_0
single_bin_12_1517	14.953	2.06897	low	1236111	3168	d__Bacteria;p__;c__;o__;f__;g__;s__unknown_2
single_bin_12_2859	14.9265	1.10011	low	312989	3214	d__Bacteria;p__Patescibacteria;c__Microgenomatia;o__GWA2-44-7;f__;g__;s__unknown_0
single_bin_12_1695	14.8903	0	low	597488	2982	Unclassified Bacteria
single_bin_S_3543	14.7934	0.0466853	low	1647294	3377	d__Bacteria;p__Patescibacteria;c__Paceibacteria;o__Moranbacterales;f__UBA1568;g__;s__unknown_2
single_bin_12_2157	14.7492	0	low	960936	2411	d__Bacteria;p__Bacteroidota;c__Bacteroidia;o__Bacteroidales;f__Bacteroidaceae;g__Bacteroides;s__Bacteroides ovatus
single_bin_12_2224	14.7335	1.88088	low	1221807	2708	d__Bacteria;p__Firmicutes_A;c__Clostridia;o__Peptostreptococcales;f__Acidaminobacteraceae;g__;s__unknown_0
single_bin_12_2888	14.673	0	low	196528	4926	Unclassified Bacteria
single_bin_12_837	14.5933	0.15949	low	799641	2393	Unclassified Bacteria
single_bin_12_1433	14.5455	1.81818	low	215900	2039	Unclassified Bacteria
single_bin_12_2243	14.5062	3.7037	low	1652758	2551	d__Bacteria;p__Spirochaetota;c__Leptospirae;o__Leptospirales;f__Leptonemataceae;g__UBA3465;s__unknown_0
single_bin_12_2762	14.4828	1.72414	low	187597	1937	Unclassified Bacteria
single_bin_12_1337	14.4201	0	low	726113	1706	Unclassified Bacteria
single_bin_12_2465	14.3314	1.77649	low	623455	2378	d__Bacteria;p__Proteobacteria;c__Gammaproteobacteria;o__Burkholderiales;f__Nitrosomonadaceae;g__Nitrosomonas;s__unknown_2
single_bin_12_1163	14.2947	1.72414	low	547886	2748	d__Bacteria;p__Firmicutes_A;c__Clostridia;o__Oscillospirales;f__Ruminococcaceae;g__RGIG4131;s__unknown_0
single_bin_12_484	14.1379	0	low	618362	2912	d__Bacteria;p__Proteobacteria;c__Gammaproteobacteria;o__Coxiellales;f__Coxiellaceae;g__2-12-FULL-42-15;s__unknown_2
single_bin_12_2907	14.1066	0	low	306058	1512	Unclassified Bacteria
single_bin_12_1204	14.0351	0	low	222162	7973	d__Bacteria;p__Firmicutes_A;c__Clostridia;o__Lachnospirales;f__Lachnospiraceae;g__JAGPKJ01;s__JAGPKJ01 sp018053995
single_bin_12_463	13.9498	0	low	203925	2316	Unclassified Bacteria
single_bin_12_3284	13.9498	0	low	565147	1129	Unclassified Bacteria
single_bin_12_1764	13.8889	0	low	296565	2583	Unclassified Bacteria
single_bin_12_1103	13.8715	1.72414	low	529310	1810	Unclassified Bacteria
single_bin_12_1188	13.8596	0	low	946237	1966	d__Bacteria;p__Bdellovibrionota;c__Bdellovibrionia;o__Bdellovibrionales;f__Bdellovibrionaceae;g__;s__unknown_1
single_bin_12_901	13.8349	0	low	375912	2011	d__Bacteria;p__Bacteroidota;c__Bacteroidia;o__Bacteroidales;f__Tannerellaceae;g__Parabacteroides;s__Parabacteroides merdae
single_bin_12_2862	13.7931	0	low	210629	4081	d__Bacteria;p__Proteobacteria;c__Alphaproteobacteria;o__Rickettsiales;f__Midichloriaceae;g__;s__unknown_2
single_bin_12_2945	13.7931	0	low	343038	7009	d__Bacteria;p__Proteobacteria;c__Alphaproteobacteria;o__Rickettsiales;f__Midichloriaceae;g__;s__unknown_3
single_bin_12_1935	13.7931	1.72414	low	402697	2403	Unclassified Bacteria
single_bin_12_1667	13.7931	0	low	225305	1410	Unclassified Bacteria
single_bin_12_899	13.7931	0	low	419264	2129	Unclassified Bacteria
single_bin_12_2412	13.7931	0	low	167519	5709	Unclassified Bacteria
single_bin_12_2316	13.7931	0	low	253561	8506	d__Bacteria;p__Synergistota;c__Synergistia;o__Synergistales;f__Thermovirgaceae;g__UBA2252;s__unknown_0
single_bin_12_2527	13.7931	0.862069	low	132931	2952	Unclassified Bacteria
single_bin_12_2797	13.7931	0	low	490228	3604	d__Bacteria;p__Firmicutes_A;c__Clostridia;o__Christensenellales;f__UMGS416;g__;s__unknown_0
single_bin_12_3274	13.7931	0	low	389658	2866	d__Bacteria;p__Campylobacterota;c__Campylobacteria;o__Campylobacterales;f__Sulfurimonadaceae;g__Sulfurimonas;s__unknown_2
single_bin_12_1221	13.642	0.369713	low	638482	2613	d__Bacteria;p__Verrucomicrobiota;c__Verrucomicrobiae;o__Verrucomicrobiales;f__DEV007;g__;s__unknown_0
single_bin_12_1699	13.6364	0	low	359110	2605	Unclassified Bacteria
single_bin_12_661	13.6256	0.502283	low	577920	3308	d__Bacteria;p__Proteobacteria;c__Gammaproteobacteria;o__Pseudomonadales;f__Moraxellaceae;g__Acinetobacter;s__unknown_9
single_bin_12_2963	13.6153	0.374532	low	168669	4819	d__Bacteria;p__Patescibacteria;c__Saccharimonadia;o__Saccharimonadales;f__2-12-FULL-41-12;g__;s__unknown_1
single_bin_12_184	13.5969	0	low	335053	2365	d__Bacteria;p__Proteobacteria;c__Gammaproteobacteria;o__Enterobacterales;f__Aeromonadaceae;g__Aeromonas;s__Aeromonas bivalvium
single_bin_12_2838	13.5417	0	low	735659	3239	Unclassified Bacteria
single_bin_12_712	13.5417	0	low	326139	1522	Unclassified Bacteria
single_bin_12_3063	13.3333	0	low	277655	4247	d__Bacteria;p__Patescibacteria;c__Dojkabacteria;o__J137;f__JAEUSD01;g__;s__unknown_2
single_bin_12_1415	13.2759	0	low	669367	2523	d__Bacteria;p__Synergistota;c__Synergistia;o__Synergistales;f__Aminobacteriaceae;g__JAAYLU01;s__unknown_2
single_bin_12_2462	13.2445	0	low	468976	2642	Unclassified Bacteria
single_bin_12_467	13.2445	0	low	871267	1900	Unclassified Bacteria
single_bin_12_3264	13.2445	0	low	290265	4750	d__Bacteria;p__Verrucomicrobiota;c__Verrucomicrobiae;o__Opitutales;f__;g__;s__unknown_1
single_bin_12_1595	13.1935	0	low	196495	2669	d__Bacteria;p__Patescibacteria;c__Saccharimonadia;o__Saccharimonadales;f__UBA7683;g__;s__unknown_6
single_bin_12_2035	13.1661	0	low	678950	1654	Unclassified Bacteria
single_bin_12_1291	13.1579	0	low	482761	5078	d__Bacteria;p__Bdellovibrionota;c__Bdellovibrionia;o__Bdellovibrionales;f__UBA6776;g__RBG-16-40-8;s__unknown_0
single_bin_12_1390	13.1579	0	low	380302	6744	d__Bacteria;p__Patescibacteria;c__4484-211;o__4484-211;f__;g__;s__unknown_2
single_bin_12_530	13.1579	0	low	577647	2749	Unclassified Bacteria
single_bin_12_1069	13.1579	1.75439	low	897509	2083	d__Bacteria;p__Firmicutes_A;c__Clostridia;o__Lachnospirales;f__Lachnospiraceae;g__CAG-303;s__unknown_0
single_bin_12_2905	13.1419	0	low	281116	2214	Unclassified Bacteria
single_bin_12_2240	13.0878	0	low	672990	2522	Unclassified Bacteria
single_bin_12_3444	13.0579	0	low	183149	2630	Unclassified Bacteria
single_bin_12_2886	13.0484	0	low	352931	3116	Unclassified Bacteria
single_bin_12_1685	13.0168	0.018622	low	646521	1936	d__Bacteria;p__Bacteroidota;c__Ignavibacteria;o__Ignavibacteriales;f__;g__;s__unknown_0
single_bin_12_565	13.0094	0	low	1031076	3129	d__Bacteria;p__Bdellovibrionota_C;c__UBA2361;o__UBA2361;f__RFPC01;g__;s__unknown_2
single_bin_12_2948	13.0094	0.15674	low	740769	2743	d__Bacteria;p__Cloacimonadota;c__Cloacimonadia;o__Cloacimonadales;f__JAFGVF01;g__JAEKNW01;s__unknown_1
single_bin_12_2464	12.9683	0.581395	low	409454	2516	d__Bacteria;p__Proteobacteria;c__Gammaproteobacteria;o__Coxiellales;f__Coxiellaceae;g__;s__unknown_3
single_bin_12_296	12.931	0	low	380660	3574	Unclassified Bacteria
single_bin_12_3416	12.931	0	low	88791	5159	Unclassified Bacteria
single_bin_12_276	12.931	0	low	495036	1292	d__Bacteria;p__Proteobacteria;c__Gammaproteobacteria;o__Enterobacterales;f__Vibrionaceae;g__Vibrio;s__Vibrio rumoiensis
single_bin_12_2010	12.931	0	low	195885	2601	Unclassified Bacteria
single_bin_12_849	12.931	0	low	186667	1391	Unclassified Bacteria
single_bin_12_3130	12.931	0	low	374241	4012	d__Bacteria;p__Patescibacteria;c__4484-211;o__4484-211;f__;g__;s__unknown_3
single_bin_12_1700	12.9032	0.537634	low	437794	3972	d__Bacteria;p__Planctomycetota;c__SZUA-567;o__SZUA-567;f__SZUA-567;g__SZUA-421;s__unknown_5
single_bin_12_2133	12.8735	1.19048	low	424602	3154	d__Bacteria;p__Omnitrophota;c__Koll11;o__UBA10015;f__Kpj58rc;g__JAGOSC01;s__unknown_2
single_bin_12_1538	12.7592	0	low	640837	2698	Unclassified Bacteria
single_bin_12_1288	12.6959	0	low	156943	4057	Unclassified Bacteria
single_bin_12_3396	12.6959	0	low	569977	1632	Unclassified Bacteria
single_bin_12_1493	12.6959	0.862069	low	997003	1812	Unclassified Bacteria
single_bin_12_1057	12.5997	0	low	989199	1234	Unclassified Bacteria
single_bin_12_1148	12.594	0	low	323528	3037	d__Bacteria;p__Chlamydiota;c__Chlamydiia;o__Chlamydiales;f__Waddliaceae;g__;s__unknown_0
single_bin_12_2923	12.5392	0	low	578612	2984	Unclassified Bacteria
single_bin_12_1918	12.509	0	low	566916	3559	Unclassified Archaea
single_bin_12_960	12.5	0	low	1128261	2762	d__Bacteria;p__Riflebacteria;c__Ozemobacteria;o__Ozemobacterales;f__Ozemobacteraceae;g__;s__unknown_1
single_bin_12_641	12.5	0	low	210186	1091	Unclassified Bacteria
single_bin_12_2356	12.5	0	low	546629	2169	Unclassified Bacteria
single_bin_12_1917	12.5	0	low	343549	5508	Unclassified Archaea
single_bin_12_2104	12.5	0	low	64471	3186	Unclassified Bacteria
single_bin_12_979	12.4451	0	low	388339	4281	d__Bacteria;p__Omnitrophota;c__Koll11;o__SKK-01;f__SKK-01;g__;s__unknown_0
single_bin_12_2730	12.3824	0	low	673234	3277	d__Bacteria;p__Bacteroidota;c__Bacteroidia;o__Bacteroidales;f__Tenuifilaceae;g__;s__unknown_1
single_bin_12_1127	12.3824	1.03448	low	979476	3922	d__Bacteria;p__Proteobacteria;c__Gammaproteobacteria;o__Enterobacterales;f__Aeromonadaceae;g__Aeromonas;s__Aeromonas salmonicida
single_bin_12_679	12.3787	0.0661376	low	652667	989	d__Bacteria;p__Desulfobacterota_I;c__Desulfovibrionia;o__Desulfovibrionales;f__;g__;s__unknown_0
single_bin_12_636	12.3563	0	low	718407	1688	Unclassified Bacteria
single_bin_12_1161	12.3354	1.01881	low	435962	1103	d__Bacteria;p__Proteobacteria;c__Gammaproteobacteria;o__Enterobacterales;f__Pasteurellaceae;g__;s__unknown_0
single_bin_12_1290	12.314	1.81818	low	419254	1399	Unclassified Bacteria
single_bin_12_1331	12.2807	0.438596	low	969385	2635	Unclassified Bacteria
single_bin_12_2480	12.2807	0	low	309413	1607	Unclassified Bacteria
single_bin_12_2187	12.2807	1.75439	low	160892	1309	Unclassified Bacteria
single_bin_12_1032	12.2807	1.75439	low	311331	957	Unclassified Bacteria
single_bin_12_1745	12.2518	0.15674	low	761686	2295	Unclassified Bacteria
single_bin_12_1003	12.2488	0.877193	low	359720	1527	Unclassified Bacteria
single_bin_12_1696	12.2257	0	low	328114	2309	Unclassified Bacteria
single_bin_12_2798	12.2257	0	low	214340	4569	Unclassified Bacteria
single_bin_12_1141	12.1406	0.854701	low	372825	1942	Unclassified Bacteria
single_bin_12_709	12.069	0	low	416629	1560	Unclassified Bacteria
single_bin_12_719	12.069	0	low	500965	3763	Unclassified Bacteria
single_bin_12_3182	12.069	0	low	1134982	2913	Unclassified Bacteria
single_bin_12_1879	12.069	0	low	636924	3370	Unclassified Bacteria
single_bin_12_1928	12.069	3.44828	low	895774	1763	Unclassified Bacteria
single_bin_12_152	12.069	0	low	312083	1968	Unclassified Bacteria
single_bin_12_2463	12.069	0	low	252893	4501	d__Bacteria;p__Proteobacteria;c__Alphaproteobacteria;o__Micavibrionales;f__Micavibrionaceae;g__;s__unknown_8
single_bin_12_2459	12.069	0	low	313249	3018	Unclassified Bacteria
single_bin_12_705	12.069	0.862069	low	531799	4137	Unclassified Bacteria
single_bin_12_2494	12.069	0	low	1070292	2187	d__Bacteria;p__Riflebacteria;c__Ozemobacteria;o__Ozemobacterales;f__Ozemobacteraceae;g__Rifleibacterium;s__unknown_2
single_bin_12_2824	12.069	0	low	278514	3413	Unclassified Bacteria
single_bin_12_2523	12.069	0	low	297077	3556	Unclassified Bacteria
single_bin_12_2203	11.9355	0.0179211	low	638894	2690	d__Bacteria;p__Bacteroidota;c__Bacteroidia;o__Flavobacteriales;f__GCA-2746335;g__;s__unknown_0
single_bin_12_1058	11.882	0.15949	low	544715	2807	d__Bacteria;p__Firmicutes_A;c__Clostridia;o__Lachnospirales;f__Lachnospiraceae;g__RGIG8767;s__unknown_0
single_bin_12_2959	11.8809	0	low	498873	2909	d__Bacteria;p__Bdellovibrionota;c__UBA2394;o__UBA2394;f__UBA2394;g__1-14-0-20-45-16;s__unknown_0
single_bin_12_2259	11.8573	0.0886525	low	339756	4362	d__Bacteria;p__Firmicutes_A;c__Clostridia;o__Peptostreptococcales;f__Anaerovoracaceae;g__UBA1422;s__unknown_0
single_bin_12_640	11.8339	0.862069	low	484460	2250	Unclassified Bacteria
single_bin_12_1011	11.7355	2.31405	low	67567	1022	Unclassified Bacteria
single_bin_12_990	11.7225	0	low	306610	2316	d__Bacteria;p__Bdellovibrionota;c__Bdellovibrionia;o__Bdellovibrionales;f__UBA6776;g__;s__unknown_2
single_bin_12_1345	11.5987	0	low	411688	2819	d__Bacteria;p__Chlamydiota;c__Chlamydiia;o__Chlamydiales;f__JAAKFR01;g__;s__unknown_0
single_bin_12_2469	11.5204	0	low	543873	3297	Unclassified Bacteria
single_bin_12_2369	11.5204	0	low	206625	4382	Unclassified Bacteria
single_bin_12_2219	11.5204	0	low	302643	2182	Unclassified Bacteria
single_bin_12_908	11.4943	0	low	259379	2437	Unclassified Bacteria
single_bin_12_2896	11.4734	0	low	564500	2283	d__Bacteria;p__Spirochaetota;c__Brevinematia;o__Brevinematales;f__;g__;s__unknown_0
single_bin_12_3119	11.4583	0	low	236604	2005	Unclassified Bacteria
single_bin_12_1619	11.442	0	low	531616	3700	Unclassified Bacteria
single_bin_12_85	11.4301	0	low	91790	913	Unclassified Bacteria
single_bin_12_2424	11.4035	0	low	292156	2587	d__Bacteria;p__UBA10199;c__UBA10199;o__DSSB01;f__DSSB01;g__;s__unknown_0
single_bin_12_1393	11.4035	0	low	753729	3039	d__Bacteria;p__Firmicutes;c__Bacilli;o__Erysipelotrichales;f__Coprobacillaceae;g__Faecalibacillus;s__Faecalibacillus intestinalis
single_bin_12_313	11.4035	0	low	380559	3749	Unclassified Bacteria
single_bin_12_1894	11.3238	0	low	165448	4151	Unclassified Bacteria
single_bin_12_1244	11.3238	0	low	210461	4725	Unclassified Bacteria
single_bin_12_1842	11.3238	0	low	490077	3671	Unclassified Bacteria
single_bin_12_2487	11.2853	0	low	434587	4609	Unclassified Bacteria
single_bin_12_3383	11.215	0	low	330265	2075	Unclassified Archaea
single_bin_12_683	11.2069	1.72414	low	431289	1999	Unclassified Bacteria
single_bin_12_2883	11.2069	0.862069	low	607953	1850	d__Bacteria;p__Bacteroidota;c__Bacteroidia;o__Bacteroidales;f__Tenuifilaceae;g__UBA5261;s__unknown_0
single_bin_12_2961	11.2069	0	low	729640	3887	d__Bacteria;p__Spirochaetota;c__Brevinematia;o__;f__;g__;s__unknown_0
single_bin_12_781	11.2069	0	low	346814	3863	Unclassified Bacteria
single_bin_12_2589	11.2069	0	low	321402	1949	d__Bacteria;p__Proteobacteria;c__Alphaproteobacteria;o__UBA7879;f__VGCX01;g__VGCX01;s__unknown_1
single_bin_12_2803	11.2069	0	low	637175	1798	Unclassified Bacteria
single_bin_12_3204	11.2069	0	low	333852	2703	Unclassified Bacteria
single_bin_12_279	11.2069	0	low	714668	2149	Unclassified Bacteria
single_bin_12_920	11.1755	0	low	338857	1499	Unclassified Bacteria
single_bin_12_433	11.1164	0.478469	low	340602	2249	d__Bacteria;p__Firmicutes_C;c__Negativicutes;o__Acidaminococcales;f__Acidaminococcaceae;g__Phascolarctobacterium;s__Phascolarctobacterium sp900545535
single_bin_12_3077	11.1111	0.446429	low	380861	4903	d__Bacteria;p__Bdellovibrionota;c__Bacteriovoracia;o__Bacteriovoracales;f__Bacteriovoracaceae;g__;s__unknown_12
single_bin_12_2781	11.1111	0	low	412314	2081	Unclassified Bacteria
single_bin_12_1521	11.0815	0.0834028	low	337834	2282	d__Bacteria;p__Patescibacteria;c__Saccharimonadia;o__Saccharimonadales;f__SLHW01;g__;s__unknown_0
single_bin_12_1573	11.0469	0	low	553256	2767	Unclassified Bacteria
single_bin_12_3158	11.0048	0	low	270036	1421	Unclassified Bacteria
single_bin_12_3201	10.925	0	low	162948	2375	Unclassified Bacteria
single_bin_12_471	10.9195	0	low	475088	2795	Unclassified Bacteria
single_bin_S_3552	10.8453	0	low	367562	4106	Unclassified Bacteria
single_bin_12_1992	10.8453	0	low	467891	3514	Unclassified Bacteria
single_bin_12_3097	10.8264	0.165289	low	380516	2187	Unclassified Bacteria
single_bin_12_2774	10.7524	0	low	192801	6915	Unclassified Bacteria
single_bin_12_1285	10.7367	3.44828	low	221714	3071	Unclassified Bacteria
single_bin_12_2043	10.7364	0.0977517	low	404701	3848	Unclassified Bacteria
single_bin_12_1815	10.6699	0	low	461458	2180	d__Bacteria;p__Firmicutes;c__Bacilli;o__Erysipelotrichales;f__Erysipelotrichaceae;g__Holdemanella;s__unknown_0
single_bin_12_739	10.6583	0.15674	low	509578	1484	Unclassified Bacteria
single_bin_12_117	10.6322	3.44828	low	568682	1219	Unclassified Bacteria
single_bin_12_2062	10.5919	0	low	758883	1676	Unclassified Archaea
single_bin_12_2431	10.5799	0.31348	low	211120	4344	Unclassified Bacteria
single_bin_12_1963	10.5263	0	low	346295	3460	Unclassified Bacteria
single_bin_12_2471	10.5263	0	low	426087	4446	Unclassified Bacteria
single_bin_12_528	10.5218	0	low	735758	3070	d__Bacteria;p__Latescibacterota;c__UBA2968;o__UBA8231;f__UBA8231;g__;s__unknown_0
single_bin_12_2407	10.4859	0	low	446068	2745	Unclassified Bacteria
single_bin_12_1812	10.4754	0.31348	low	729394	1279	Unclassified Bacteria
single_bin_12_2481	10.4466	0	low	429719	1857	Unclassified Bacteria
single_bin_12_1666	10.4075	0	low	701553	1084	d__Bacteria;p__Proteobacteria;c__Gammaproteobacteria;o__Enterobacterales;f__Aeromonadaceae;g__Tolumonas;s__unknown_0
single_bin_12_731	10.3448	0	low	422835	1038	Unclassified Bacteria
single_bin_12_906	10.3448	0	low	189487	4314	Unclassified Bacteria
single_bin_12_560	10.3448	0	low	492829	4861	Unclassified Bacteria
single_bin_12_2210	10.3448	0	low	139910	3779	Unclassified Bacteria
single_bin_12_1196	10.3448	0	low	371981	1629	Unclassified Bacteria
single_bin_12_1944	10.3448	0	low	219018	1538	Unclassified Bacteria
single_bin_12_2447	10.3448	0	low	255514	1686	Unclassified Bacteria
single_bin_12_2183	10.3448	0	low	336285	3386	Unclassified Bacteria
single_bin_12_769	10.3448	0	low	481416	1063	Unclassified Bacteria
single_bin_12_1242	10.3448	0.862069	low	454910	2483	Unclassified Bacteria
single_bin_S_3629	10.3349	0	low	890428	1400	Unclassified Bacteria
single_bin_12_3116	10.303	0	low	101997	5560	Unclassified Bacteria
single_bin_12_2872	10.2299	0.172414	low	677239	1300	Unclassified Bacteria
single_bin_12_2779	10.1724	0.344828	low	159669	1941	Unclassified Bacteria
single_bin_12_2928	10.1724	0	low	341814	2546	Unclassified Bacteria
single_bin_12_2770	10.1254	0.15674	low	654274	1366	Unclassified Bacteria
single_bin_12_1801	10.0826	0	low	480071	2381	Unclassified Bacteria
single_bin_12_2345	10	0	low	397060	2021	Unclassified Bacteria
single_bin_12_3364	9.90691	0	low	656995	3852	d__Bacteria;p__Firmicutes_A;c__Clostridia;o__Saccharofermentanales;f__UBA5734;g__;s__unknown_0
single_bin_12_194	9.90596	0	low	249534	1338	Unclassified Bacteria
single_bin_12_2698	9.90596	0	low	420117	1517	Unclassified Bacteria
single_bin_12_2425	9.89379	0	low	843832	2809	d__Bacteria;p__Desulfobacterota;c__Desulfomonilia;o__UBA1062;f__UBA1062;g__DSAD01;s__unknown_0
single_bin_12_2332	9.8608	0.10708	low	390648	2271	d__Bacteria;p__Desulfobacterota_I;c__Desulfovibrionia;o__Desulfovibrionales;f__Desulfomicrobiaceae;g__Desulfomicrobium;s__unknown_0
single_bin_12_1792	9.80861	0	low	460424	1718	Unclassified Bacteria
single_bin_12_1967	9.80774	0.0986133	low	243244	4128	d__Bacteria;p__Firmicutes;c__Bacilli;o__Lactobacillales;f__Streptococcaceae;g__Streptococcus;s__unknown_1
single_bin_12_2147	9.77474	0.151727	low	476833	3830	d__Bacteria;p__Bdellovibrionota_C;c__UBA2361;o__UBA2361;f__J046;g__;s__unknown_0
single_bin_12_1654	9.76077	0	low	141886	1262	Unclassified Bacteria
single_bin_12_2306	9.64912	0	low	173610	1112	Unclassified Bacteria
single_bin_12_1491	9.64912	0	low	78417	985	Unclassified Bacteria
single_bin_12_2267	9.6395	0	low	158666	2400	Unclassified Bacteria
single_bin_12_766	9.6395	0	low	340989	2295	Unclassified Bacteria
single_bin_12_853	9.61231	0.664492	low	546092	2528	d__Bacteria;p__Patescibacteria;c__Microgenomatia;o__UBA1400;f__;g__;s__unknown_7
single_bin_12_1502	9.59248	0	low	354834	1942	Unclassified Bacteria
single_bin_12_2353	9.37827	0	low	849532	2836	d__Bacteria;p__Fibrobacterota;c__Chitinivibrionia;o__Chitinivibrionales;f__;g__;s__unknown_0
single_bin_12_836	9.2504	1.75439	low	649026	3157	d__Bacteria;p__Firmicutes_A;c__Clostridia;o__Lachnospirales;f__Lachnospiraceae;g__CAG-95;s__CAG-95 sp900066375
single_bin_12_1281	9.24765	0	low	355889	1763	Unclassified Bacteria
single_bin_12_2436	9.24765	0	low	606841	2699	Unclassified Bacteria
single_bin_12_1072	9.2163	0.344828	low	314301	1496	Unclassified Bacteria
single_bin_12_2900	9.2163	0	low	506369	1874	Unclassified Bacteria
single_bin_12_2461	9.09091	0	low	360560	3922	Unclassified Bacteria
single_bin_12_130	9.09091	0	low	247887	1280	Unclassified Bacteria
single_bin_12_3220	9.06433	0	low	146332	1027	Unclassified Bacteria
single_bin_12_2831	9.01254	0	low	555341	1541	Unclassified Bacteria
single_bin_12_2974	8.98642	0	low	341154	1490	Unclassified Bacteria
single_bin_12_1563	8.93417	0	low	337571	2806	Unclassified Bacteria
single_bin_12_2390	8.93417	0.862069	low	433025	1484	Unclassified Bacteria
single_bin_12_903	8.93417	0	low	387206	1822	Unclassified Bacteria
single_bin_12_1292	8.90805	0	low	150310	1613	Unclassified Bacteria
single_bin_12_123	8.86179	0.813008	low	264658	1065	Unclassified Bacteria
single_bin_12_900	8.7931	0	low	553922	1698	Unclassified Bacteria
single_bin_12_2829	8.77743	0.862069	low	310032	3482	Unclassified Bacteria
single_bin_12_174	8.77743	0	low	118866	2623	Unclassified Bacteria
single_bin_12_3099	8.77743	0	low	196436	3197	Unclassified Bacteria
single_bin_12_3228	8.77193	0	low	212986	3032	Unclassified Bacteria
single_bin_12_1933	8.77193	1.75439	low	457693	3114	Unclassified Bacteria
single_bin_12_536	8.77193	0	low	204079	4085	Unclassified Bacteria
single_bin_12_1018	8.77193	0.877193	low	322144	2016	Unclassified Bacteria
single_bin_12_1994	8.77193	0	low	240757	9106	Unclassified Bacteria
single_bin_12_3193	8.77193	0	low	271913	5474	Unclassified Bacteria
single_bin_12_1570	8.77193	0	low	195482	5392	Unclassified Bacteria
single_bin_12_1294	8.69906	0	low	538705	1410	Unclassified Bacteria
single_bin_12_1910	8.62069	0	low	203657	2941	Unclassified Bacteria
single_bin_12_3131	8.62069	0	low	673842	2096	Unclassified Bacteria
single_bin_12_498	8.62069	0	low	258081	11840	Unclassified Bacteria
single_bin_12_2296	8.62069	0	low	792836	2011	d__Bacteria;p__Proteobacteria;c__Gammaproteobacteria;o__Enterobacterales;f__Vibrionaceae;g__Vibrio;s__unknown_1
single_bin_12_2284	8.62069	0	low	727727	3119	Unclassified Bacteria
single_bin_12_2253	8.62069	0	low	379285	2070	Unclassified Bacteria
single_bin_12_245	8.62069	1.72414	low	488704	3617	Unclassified Bacteria
single_bin_12_1952	8.62069	0	low	235218	1877	Unclassified Bacteria
single_bin_12_201	8.62069	0	low	132451	1870	Unclassified Bacteria
single_bin_12_2174	8.62069	0	low	467726	2754	Unclassified Bacteria
single_bin_12_266	8.62069	0	low	156888	1699	Unclassified Bacteria
single_bin_12_2221	8.62069	0	low	247236	5524	Unclassified Bacteria
single_bin_12_3236	8.62069	0	low	505850	2717	Unclassified Bacteria
single_bin_12_161	8.62069	0	low	371407	1529	Unclassified Bacteria
single_bin_12_3120	8.62069	1.72414	low	341801	1717	d__Bacteria;p__Proteobacteria;c__Gammaproteobacteria;o__Francisellales;f__Francisellaceae;g__;s__unknown_0
single_bin_12_2417	8.62069	0	low	90288	4835	Unclassified Bacteria
single_bin_12_1795	8.62069	0	low	246812	1700	Unclassified Bacteria
single_bin_12_932	8.62069	0	low	453764	2241	d__Bacteria;p__Campylobacterota;c__Campylobacteria;o__Campylobacterales;f__Arcobacteraceae;g__Aliarcobacter;s__Aliarcobacter pacificus
single_bin_12_943	8.62069	0	low	355493	4023	Unclassified Bacteria
single_bin_12_1412	8.62069	0	low	892994	3208	Unclassified Bacteria
single_bin_12_1620	8.62069	0	low	63996	4274	Unclassified Bacteria
single_bin_12_2524	8.62069	0.862069	low	444808	2409	Unclassified Bacteria
single_bin_12_2415	8.62069	0	low	547306	2544	Unclassified Bacteria
single_bin_12_2856	8.62069	0.862069	low	187471	5992	Unclassified Bacteria
single_bin_12_982	8.62069	0	low	516350	2554	Unclassified Bacteria
single_bin_12_1279	8.62069	0	low	473324	2794	d__Bacteria;p__UBA10199;c__UBA10199;o__UBA10199;f__JADGCS01;g__;s__unknown_4
single_bin_12_700	8.62069	0	low	520860	1375	Unclassified Bacteria
single_bin_12_215	8.61244	0.15949	low	241078	1472	Unclassified Bacteria
single_bin_12_1726	8.57633	0	low	472438	2247	Unclassified Bacteria
single_bin_12_2786	8.54232	0	low	170625	1358	Unclassified Bacteria
single_bin_12_246	8.5386	0.0330688	low	475331	3484	Unclassified Bacteria
single_bin_12_2127	8.39603	0	low	384961	3194	Unclassified Bacteria
single_bin_12_1353	8.36991	0	low	823556	1020	Unclassified Bacteria
single_bin_12_3173	8.33932	0.934579	low	77426	4901	Unclassified Archaea
single_bin_12_1727	8.33333	0	low	342055	9867	Unclassified Bacteria
single_bin_12_2251	8.33333	0	low	316941	2154	Unclassified Bacteria
single_bin_12_1816	8.33333	0	low	119750	3889	Unclassified Bacteria
single_bin_12_1896	8.33333	0	low	273313	3448	Unclassified Bacteria
single_bin_12_2170	8.33333	0	low	398547	5907	d__Bacteria;p__Proteobacteria;c__Alphaproteobacteria;o__Rickettsiales;f__;g__;s__unknown_5
single_bin_12_1878	8.33333	0	low	534101	3218	Unclassified Bacteria
single_bin_12_3143	8.33333	0	low	292486	2320	Unclassified Bacteria
single_bin_12_1121	8.33333	0	low	508102	2650	d__Bacteria;p__Bacteroidota;c__Bacteroidia;o__Flavobacteriales;f__Weeksellaceae;g__Cloacibacterium;s__Cloacibacterium caeni_B
single_bin_12_2842	8.33333	0	low	149520	1042	Unclassified Bacteria
single_bin_12_3124	8.33333	0	low	345213	7766	Unclassified Bacteria
single_bin_12_1535	8.33333	0	low	325120	1465	Unclassified Bacteria
single_bin_12_1576	8.33333	0	low	536071	1636	Unclassified Bacteria
single_bin_12_1723	8.33333	0	low	290077	4844	Unclassified Bacteria
single_bin_12_3138	8.33333	0	low	236576	1538	Unclassified Bacteria
single_bin_12_2909	8.33333	0	low	250099	1816	Unclassified Bacteria
single_bin_12_847	8.33333	0	low	128066	1672	Unclassified Bacteria
single_bin_12_1156	8.33333	0	low	637296	3688	Unclassified Bacteria
single_bin_12_3473	8.33333	0	low	214204	9911	Unclassified Bacteria
single_bin_12_2236	8.33333	0	low	424224	1617	Unclassified Bacteria
single_bin_12_1806	8.33333	0	low	301015	6100	Unclassified Bacteria
single_bin_12_820	8.33333	0	low	258422	1883	Unclassified Bacteria
single_bin_12_1387	8.33333	0	low	366569	1651	Unclassified Bacteria
single_bin_12_227	8.33333	0	low	357221	1273	Unclassified Bacteria
single_bin_12_1298	8.33333	0	low	158995	4674	Unclassified Bacteria
single_bin_12_2825	8.33333	0	low	69345	1823	Unclassified Bacteria
single_bin_12_1230	8.33333	0	low	478384	6342	Unclassified Bacteria
single_bin_12_2223	8.33333	0	low	108878	3206	Unclassified Bacteria
single_bin_12_590	8.33333	0	low	256056	2528	Unclassified Bacteria
single_bin_12_278	8.33333	0	low	358478	4771	Unclassified Bacteria
single_bin_12_1265	8.33333	0	low	319633	1512	Unclassified Bacteria
single_bin_12_1005	8.33333	0	low	472086	1916	Unclassified Bacteria
single_bin_12_269	8.30721	0.15674	low	557536	3765	Unclassified Bacteria
single_bin_12_2792	8.30721	0	low	389747	2881	d__Bacteria;p__Omnitrophota;c__Koll11;o__UBA10015;f__Kpj58rc;g__;s__unknown_2
single_bin_12_1220	8.26019	0	low	864511	1933	Unclassified Bacteria
single_bin_12_1193	8.22884	0	low	279892	2490	Unclassified Bacteria
single_bin_12_2273	8.20272	0	low	143027	3726	Unclassified Bacteria
single_bin_12_2347	8.18182	0	low	506560	3642	Unclassified Bacteria
single_bin_12_2250	8.18182	0	low	395845	1796	Unclassified Bacteria
single_bin_12_2034	8.0721	0.15674	low	861616	3241	Unclassified Bacteria
single_bin_12_2073	8.04598	0.689655	low	132018	1538	Unclassified Bacteria
single_bin_12_1074	7.93103	0	low	259130	1587	Unclassified Bacteria
single_bin_12_2349	7.89518	0.0386324	low	263447	1531	Unclassified Bacteria
single_bin_12_2148	7.89474	0	low	253900	2766	Unclassified Bacteria
single_bin_12_532	7.89474	0	low	386562	1587	Unclassified Bacteria
single_bin_12_3147	7.89474	0	low	135507	2822	Unclassified Bacteria
single_bin_12_2391	7.89474	0	low	128695	1220	Unclassified Bacteria
single_bin_12_2566	7.83699	0	low	194992	3574	Unclassified Bacteria
single_bin_12_2926	7.81499	0	low	253585	2436	Unclassified Bacteria
single_bin_12_2112	7.77027	0	low	324846	1823	d__Bacteria;p__Verrucomicrobiota;c__Kiritimatiellae;o__RZYC01;f__RZYC01;g__RZYC01;s__unknown_0
single_bin_12_2270	7.75862	0	low	302743	4029	Unclassified Bacteria
single_bin_12_1784	7.75862	0	low	223493	2054	Unclassified Bacteria
single_bin_12_643	7.75862	0	low	166449	992	Unclassified Bacteria
single_bin_12_1169	7.75862	0	low	403450	1193	Unclassified Bacteria
single_bin_12_1025	7.75862	0	low	109354	1776	Unclassified Bacteria
single_bin_12_1524	7.75862	3.44828	low	222467	1637	Unclassified Bacteria
single_bin_12_710	7.75862	0	low	466805	1248	Unclassified Bacteria
single_bin_12_323	7.75862	0	low	439235	1597	Unclassified Bacteria
single_bin_12_3061	7.75862	0	low	496078	956	Unclassified Bacteria
single_bin_12_1181	7.75862	0	low	358100	1587	Unclassified Bacteria
single_bin_12_2312	7.75862	0	low	362749	2427	Unclassified Bacteria
single_bin_12_1683	7.73147	0	low	501517	5318	d__Bacteria;p__Spirochaetota;c__Spirochaetia;o__SPDA01;f__SPDA01;g__SPDA01;s__unknown_0
single_bin_12_2918	7.6489	0	low	247809	5240	d__Bacteria;p__Patescibacteria;c__Dojkabacteria;o__B142;f__WJKM01;g__;s__unknown_0
single_bin_12_479	7.52351	0.15674	low	613944	3741	Unclassified Bacteria
single_bin_12_2813	7.52174	0.15942	low	159043	2437	d__Bacteria;p__Proteobacteria;c__Alphaproteobacteria;o__JAGPBS01;f__JAGPBS01;g__;s__unknown_0
single_bin_12_1904	7.49601	0	low	297015	2851	Unclassified Bacteria
single_bin_12_1637	7.49601	0	low	179161	3210	Unclassified Bacteria
single_bin_12_1778	7.47126	1.72414	low	346718	2220	Unclassified Bacteria
single_bin_12_911	7.44514	0.15674	low	213131	2207	Unclassified Bacteria
single_bin_12_840	7.33652	0	low	540646	1553	Unclassified Bacteria
single_bin_12_310	7.33652	0	low	187491	1890	Unclassified Bacteria
single_bin_12_3085	7.27273	0	low	232557	1956	Unclassified Bacteria
single_bin_12_1629	7.25716	0	low	551472	2361	d__Bacteria;p__Planctomycetota;c__Planctomycetia;o__Pirellulales;f__Pirellulaceae;g__GCA-2726245;s__unknown_0
single_bin_12_256	7.17703	0	low	98802	1123	Unclassified Bacteria
single_bin_12_711	7.05329	1.72414	low	299051	5082	Unclassified Bacteria
single_bin_12_2860	7.05329	0	low	842089	2609	Unclassified Bacteria
single_bin_12_2303	7.05329	0	low	327185	2010	Unclassified Bacteria
single_bin_12_1614	7.03762	0	low	674709	1256	Unclassified Bacteria
single_bin_12_238	7.03239	0	low	357656	1727	Unclassified Bacteria
single_bin_12_188	7.02813	0.0531632	low	354360	2469	d__Bacteria;p__Proteobacteria;c__Gammaproteobacteria;o__Enterobacterales;f__Aeromonadaceae;g__Aeromonas;s__unknown_1
single_bin_12_2261	7.02754	0	low	176565	2620	Unclassified Bacteria
single_bin_12_1964	7.01754	0	low	216546	1404	Unclassified Bacteria
single_bin_12_2450	7.01754	0	low	299579	2353	Unclassified Bacteria
single_bin_12_2932	7.01754	0	low	460725	2614	Unclassified Bacteria
single_bin_12_2128	7.01754	0	low	373588	4396	Unclassified Bacteria
single_bin_12_1438	7.01754	0	low	351363	1767	Unclassified Bacteria
single_bin_12_1571	7.01754	0	low	66683	1281	Unclassified Bacteria
single_bin_12_2766	7.01754	0	low	251675	6708	Unclassified Bacteria
single_bin_12_2290	7.01754	0	low	303104	2694	Unclassified Bacteria
single_bin_12_1791	7.01754	0	low	310942	3390	Unclassified Bacteria
single_bin_12_3212	7.01754	0	low	207087	2192	Unclassified Bacteria
single_bin_12_2280	6.97492	0	low	396027	3267	Unclassified Bacteria
single_bin_12_703	6.89655	0	low	279543	7727	Unclassified Bacteria
single_bin_12_2522	6.89655	0	low	780566	2464	Unclassified Bacteria
single_bin_12_2747	6.89655	0	low	335527	3570	Unclassified Bacteria
single_bin_12_633	6.89655	0	low	429776	1334	Unclassified Bacteria
single_bin_12_1604	6.89655	0	low	325615	1272	Unclassified Bacteria
single_bin_12_165	6.89655	0	low	254441	2215	Unclassified Bacteria
single_bin_12_2382	6.89655	0	low	421904	2221	Unclassified Bacteria
single_bin_12_2845	6.89655	0	low	183826	3587	Unclassified Bacteria
single_bin_12_2483	6.89655	0	low	325618	3658	Unclassified Bacteria
single_bin_12_2334	6.89655	0	low	485729	1549	Unclassified Bacteria
single_bin_12_2526	6.89655	0	low	50029	1181	Unclassified Bacteria
single_bin_12_2885	6.89655	0	low	305666	2269	Unclassified Bacteria
single_bin_12_2248	6.89655	0.862069	low	325918	1994	Unclassified Bacteria
single_bin_12_2161	6.89655	0	low	241975	1108	Unclassified Bacteria
single_bin_12_180	6.89655	0	low	165375	2515	Unclassified Bacteria
single_bin_12_330	6.89655	0	low	264865	4490	Unclassified Bacteria
single_bin_12_315	6.89655	1.72414	low	836401	1399	Unclassified Bacteria
single_bin_12_3238	6.89655	0.689655	low	333675	5276	Unclassified Bacteria
single_bin_12_1980	6.89655	0	low	260818	2165	Unclassified Bacteria
single_bin_12_1743	6.89655	0	low	140609	3358	Unclassified Bacteria
single_bin_12_656	6.89655	0	low	187449	4961	Unclassified Bacteria
single_bin_12_1829	6.89655	1.72414	low	525999	1945	Unclassified Bacteria
single_bin_12_2840	6.89655	0	low	506990	5099	Unclassified Bacteria
single_bin_12_1448	6.85805	0	low	473434	3388	Unclassified Bacteria
single_bin_12_1351	6.82119	0	low	218758	1413	Unclassified Bacteria
single_bin_12_831	6.77831	0.877193	low	458596	2330	Unclassified Bacteria
single_bin_12_2150	6.76594	0	low	296944	2621	Unclassified Bacteria
single_bin_12_1668	6.66144	0.31348	low	262586	1332	Unclassified Bacteria
single_bin_12_3389	6.62184	0	low	496799	2160	Unclassified Bacteria
single_bin_12_1191	6.6092	0	low	166878	6990	Unclassified Bacteria
single_bin_12_698	6.59067	0.567515	low	433725	1741	d__Bacteria;p__Proteobacteria;c__Gammaproteobacteria;o__Pseudomonadales;f__Moraxellaceae;g__Acinetobacter;s__unknown_10
single_bin_12_2971	6.58307	0	low	149930	2795	d__Bacteria;p__Chloroflexota;c__Anaerolineae;o__Anaerolineales;f__UBA11579;g__SCUK01;s__unknown_0
single_bin_12_270	6.58307	0	low	64322	1446	Unclassified Bacteria
single_bin_12_1430	6.57899	0.580357	low	318226	6043	d__Bacteria;p__Proteobacteria;c__Gammaproteobacteria;o__Enterobacterales;f__Enterobacteriaceae;g__Klebsiella;s__Klebsiella terrigena
single_bin_12_1919	6.54206	0	low	196139	1758	Unclassified Archaea
single_bin_12_2854	6.53907	0	low	500087	1587	Unclassified Bacteria
single_bin_12_1856	6.52902	0	low	383538	3209	d__Bacteria;p__UBA10199;c__UBA10199;o__GCA-002796325;f__JACPFF01;g__;s__unknown_0
single_bin_12_1684	6.45933	0	low	388942	1712	Unclassified Bacteria
single_bin_12_248	6.42633	0	low	296892	1076	Unclassified Bacteria
single_bin_12_218	6.37409	0	low	713259	1276	Unclassified Bacteria
single_bin_12_3194	6.36364	0	low	495748	2738	d__Bacteria;p__Proteobacteria;c__Alphaproteobacteria;o__Micavibrionales;f__Micavibrionaceae;g__UBA1573;s__UBA1573 sp002425415
single_bin_12_240	6.34796	0	low	280967	1890	Unclassified Bacteria
single_bin_12_1531	6.26959	1.09718	low	445672	2906	Unclassified Bacteria
single_bin_12_1710	6.26959	0.31348	low	283504	4292	Unclassified Bacteria
single_bin_12_2145	6.25	1.04167	low	5220	2813	Unclassified Archaea
single_bin_12_1793	6.25	0	low	360873	1558	Unclassified Bacteria
single_bin_12_75	6.2201	0	low	557115	1685	Unclassified Bacteria
single_bin_12_2298	6.19122	0	low	439384	2191	Unclassified Bacteria
single_bin_12_185	6.16407	0.292398	low	250677	1915	Unclassified Bacteria
single_bin_12_1828	6.14035	0	low	649967	2303	Unclassified Bacteria
single_bin_12_2744	6.06061	0	low	401946	2319	Unclassified Bacteria
single_bin_12_2392	6.06061	0	low	255387	3809	Unclassified Bacteria
single_bin_12_1354	6.06061	0	low	209837	3520	Unclassified Bacteria
single_bin_12_1943	6.03448	0	low	192624	1366	Unclassified Bacteria
single_bin_12_2919	6.03448	0	low	81184	1935	Unclassified Bacteria
single_bin_12_738	6.03448	0	low	182606	1328	Unclassified Bacteria
single_bin_12_1690	6.03448	0	low	250450	7857	Unclassified Bacteria
single_bin_12_2400	6.03448	0.574713	low	338453	4347	Unclassified Bacteria
single_bin_12_1876	6.03448	0	low	420731	3048	Unclassified Bacteria
single_bin_12_1051	6.03448	1.72414	low	301031	1619	Unclassified Bacteria
single_bin_12_2397	6.03448	1.72414	low	223411	9922	Unclassified Bacteria
single_bin_12_1975	5.95611	0	low	179317	1397	Unclassified Bacteria
single_bin_12_2873	5.86207	0	low	338182	2007	Unclassified Bacteria
single_bin_12_545	5.84639	0	low	449889	2885	Unclassified Bacteria
single_bin_12_2069	5.79937	0	low	248731	4444	Unclassified Bacteria
single_bin_12_1615	5.79937	0.15674	low	696944	2467	Unclassified Bacteria
single_bin_12_41	5.79937	0	low	361919	1019	Unclassified Bacteria
single_bin_12_421	5.74163	0	low	195414	1064	Unclassified Bacteria
single_bin_12_1262	5.64263	0	low	253118	4553	Unclassified Bacteria
single_bin_12_2155	5.64263	0	low	424208	1550	Unclassified Bacteria
single_bin_12_2063	5.60748	0	low	346566	2082	Unclassified Archaea
single_bin_12_660	5.58735	0.121963	low	401440	4817	d__Bacteria;p__Proteobacteria;c__Gammaproteobacteria;o__Enterobacterales;f__Aeromonadaceae;g__Aeromonas;s__unknown_2
single_bin_12_1048	5.58214	0	low	202674	2109	Unclassified Bacteria
single_bin_12_2002	5.56426	0	low	101946	864	Unclassified Bacteria
single_bin_12_2894	5.53335	0.0610128	low	148379	5969	d__Bacteria;p__Firmicutes_A;c__Clostridia;o__TANB77;f__CAG-508;g__CAG-269;s__CAG-269 sp000431335
single_bin_12_2549	5.51724	0	low	189201	997	Unclassified Bacteria
single_bin_12_175	5.48589	0	low	357396	1871	Unclassified Bacteria
single_bin_12_285	5.48589	0	low	404903	1595	Unclassified Bacteria
single_bin_12_1625	5.48589	0.470219	low	272560	2179	Unclassified Bacteria
single_bin_12_614	5.48589	0	low	548494	2026	Unclassified Bacteria
single_bin_12_1110	5.47855	0.0330033	low	319497	3081	Unclassified Bacteria
single_bin_12_2193	5.46218	0.420168	low	206608	2216	Unclassified Bacteria
single_bin_12_2315	5.45977	0	low	147942	2249	Unclassified Bacteria
single_bin_12_559	5.45537	0	low	345760	4855	Unclassified Bacteria
single_bin_12_2830	5.45455	1.81818	low	224995	6282	Unclassified Bacteria
single_bin_12_1803	5.45455	0	low	474791	3111	Unclassified Bacteria
single_bin_12_1789	5.4386	0.877193	low	395945	1966	Unclassified Bacteria
single_bin_12_624	5.42265	0	low	455333	1974	Unclassified Bacteria
single_bin_12_2395	5.40752	0	low	446160	6688	d__Bacteria;p__Proteobacteria;c__Gammaproteobacteria;o__Berkiellales;f__Berkiellaceae;g__Berkiella_A;s__unknown_1
single_bin_12_171	5.40752	0	low	308930	1450	Unclassified Bacteria
single_bin_12_3469	5.40639	0	low	559188	3142	Unclassified Archaea
single_bin_12_2372	5.35714	0	low	182540	2709	Unclassified Bacteria
single_bin_12_1132	5.33821	0.945992	low	263096	1331	Unclassified Bacteria
single_bin_12_677	5.32915	0	low	93095	2786	Unclassified Bacteria
single_bin_12_649	5.32915	0	low	406750	1111	Unclassified Bacteria
single_bin_12_1100	5.26646	0.344828	low	134246	3119	Unclassified Bacteria
single_bin_12_2292	5.26316	0	low	367140	2429	Unclassified Bacteria
single_bin_12_2557	5.26316	0	low	102140	3196	Unclassified Bacteria
single_bin_12_2055	5.26316	0	low	137317	1249	Unclassified Bacteria
single_bin_12_2634	5.25078	0	low	246535	2425	Unclassified Bacteria
single_bin_12_974	5.20833	0	low	287320	2096	Unclassified Bacteria
single_bin_12_1609	5.17241	0	low	66165	2975	Unclassified Bacteria
single_bin_12_2404	5.17241	0	low	334271	1911	Unclassified Bacteria
single_bin_12_737	5.17241	0	low	341952	1189	Unclassified Bacteria
single_bin_12_1043	5.17241	0	low	260760	2288	Unclassified Bacteria
single_bin_12_3057	5.17241	0	low	137531	5393	Unclassified Bacteria
single_bin_12_2299	5.17241	0	low	237584	1573	Unclassified Bacteria
single_bin_12_2327	5.17241	0	low	213982	2126	Unclassified Bacteria
single_bin_12_273	5.17241	0	low	278963	1335	Unclassified Bacteria
single_bin_12_2263	5.17241	0	low	88417	13439	Unclassified Bacteria
single_bin_12_1206	5.17241	0	low	689549	3884	Unclassified Bacteria
single_bin_12_1128	5.17241	0	low	175142	3592	Unclassified Bacteria
single_bin_12_2160	5.17241	0	low	352434	2505	Unclassified Bacteria
single_bin_12_2313	5.17241	0	low	276496	7702	Unclassified Bacteria
single_bin_12_1452	5.17241	0	low	359133	1777	Unclassified Bacteria
single_bin_12_1703	5.17241	0	low	354613	4544	Unclassified Bacteria
single_bin_12_1982	5.17241	0	low	357846	2711	Unclassified Bacteria
single_bin_12_1796	5.17241	0	low	747675	3274	Unclassified Bacteria
single_bin_12_303	5.15289	0.210084	low	307731	2977	Unclassified Bacteria
single_bin_12_991	5.13499	0.363636	low	218279	2016	Unclassified Bacteria
single_bin_12_2255	5.12338	0	low	167913	2403	Unclassified Bacteria
single_bin_12_3144	5.03852	0	low	269356	1223	Unclassified Bacteria
single_bin_12_2783	4.9373	0	low	383640	2122	Unclassified Bacteria
single_bin_12_653	4.91118	0	low	179527	1992	Unclassified Bacteria
single_bin_12_3481	4.78056	0	low	83829	2558	Unclassified Bacteria
single_bin_12_1581	4.6879	2.5641	low	593421	1601	Unclassified Bacteria
single_bin_12_469	4.6729	0.46729	low	70349	1765	d__Archaea;p__Nanoarchaeota;c__Nanoarchaeia;o__Pacearchaeales;f__GW2011-AR1;g__JAGVXI01;s__unknown_0
single_bin_12_2729	4.6729	0	low	97426	1716	Unclassified Bacteria
single_bin_12_1041	4.65517	0	low	217963	2846	Unclassified Bacteria
single_bin_12_52	4.6395	0	low	166129	1016	Unclassified Bacteria
single_bin_12_1586	4.62382	0	low	119604	1347	Unclassified Bacteria
single_bin_12_1930	4.62382	1.72414	low	435918	1999	Unclassified Bacteria
single_bin_12_2787	4.60047	0	low	45981	2587	Unclassified Bacteria
single_bin_12_2003	4.5977	0	low	191837	3567	Unclassified Bacteria
single_bin_12_1249	4.54545	0.15674	low	179542	1958	Unclassified Bacteria
single_bin_12_2865	4.38871	0	low	177349	1878	Unclassified Bacteria
single_bin_12_1974	4.38871	0	low	170006	1245	Unclassified Bacteria
single_bin_12_1824	4.38596	0	low	452943	1183	Unclassified Bacteria
single_bin_12_1901	4.38596	0	low	201448	1593	Unclassified Bacteria
single_bin_12_1432	4.37333	0.0266667	low	247368	984	d__Bacteria;p__Spirochaetota;c__Spirochaetia;o__Spirochaetales_A;f__DTKZ01;g__;s__unknown_0
single_bin_12_2274	4.36782	0.862069	low	179459	1427	Unclassified Bacteria
single_bin_12_478	4.35573	0.144928	low	174109	2246	Unclassified Bacteria
single_bin_12_2281	4.31034	0	low	718378	2126	Unclassified Bacteria
single_bin_12_1746	4.31034	0	low	267086	1168	Unclassified Bacteria
single_bin_12_2159	4.31034	0	low	521331	3131	Unclassified Bacteria
single_bin_12_910	4.31034	0	low	287973	3360	Unclassified Bacteria
single_bin_12_629	4.31034	0.862069	low	558452	1628	Unclassified Bacteria
single_bin_12_1312	4.31034	0	low	293007	1824	Unclassified Bacteria
single_bin_12_3076	4.31034	0	low	48196	2505	Unclassified Bacteria
single_bin_12_2040	4.31034	0.862069	low	203272	2010	Unclassified Bacteria
single_bin_12_1932	4.31034	0	low	253824	4218	Unclassified Bacteria
single_bin_12_2323	4.29467	0	low	208012	3379	Unclassified Bacteria
single_bin_12_2742	4.23197	0.15674	low	519008	2827	Unclassified Bacteria
single_bin_12_1350	4.23197	0	low	213086	1153	Unclassified Bacteria
single_bin_12_2835	4.23197	0	low	217562	2184	Unclassified Bacteria
single_bin_12_1170	4.16667	0	low	55079	1539	Unclassified Bacteria
single_bin_12_1981	4.16667	0	low	254317	3112	Unclassified Bacteria
single_bin_12_520	4.16667	0	low	81118	2029	Unclassified
single_bin_12_3375	4.16667	0	low	96198	3361	Unclassified Bacteria
single_bin_12_3056	4.16667	0	low	766205	1272	Unclassified Bacteria
single_bin_12_2423	4.16667	0	low	360487	2773	Unclassified Bacteria
single_bin_12_3062	4.16667	0	low	163824	5253	Unclassified Bacteria
single_bin_12_1208	4.16667	0	low	162614	5562	Unclassified Bacteria
single_bin_12_2379	4.16667	0	low	147878	2833	Unclassified Bacteria
single_bin_12_626	4.16667	0	low	168830	1758	Unclassified
single_bin_12_2435	4.16667	0	low	304454	5005	Unclassified Bacteria
single_bin_12_2352	4.16667	0	low	276103	1746	Unclassified Bacteria
single_bin_12_3055	4.16667	0	low	168732	2201	Unclassified Bacteria
single_bin_12_930	4.16667	0	low	551070	1255	d__Bacteria;p__Campylobacterota;c__Campylobacteria;o__Campylobacterales;f__Arcobacteraceae;g__Halarcobacter;s__unknown_2
single_bin_12_3199	4.16667	0	low	545304	2421	Unclassified Bacteria
single_bin_12_3053	4.16667	0	low	167907	1618	Unclassified Bacteria
single_bin_12_2370	4.16667	0	low	308469	3445	Unclassified Bacteria
single_bin_12_1970	4.16667	0	low	248888	1984	Unclassified Bacteria
single_bin_12_3166	4.16667	0	low	292262	4652	Unclassified Bacteria
single_bin_12_3091	4.16667	0	low	142994	2173	Unclassified Bacteria
single_bin_12_2152	4.16667	0	low	174930	3354	Unclassified Bacteria
single_bin_12_2289	4.16667	0	low	137991	4439	Unclassified Bacteria
single_bin_12_2232	4.16667	0	low	66596	6644	Unclassified Bacteria
single_bin_12_481	4.16667	0	low	66512	2965	Unclassified Bacteria
single_bin_12_1068	4.16667	0	low	179601	3140	Unclassified Bacteria
single_bin_12_2244	4.16667	0	low	141262	2343	Unclassified Bacteria
single_bin_12_3208	4.16667	0	low	267303	2181	Unclassified Bacteria
single_bin_12_2470	4.16667	0	low	330279	2956	Unclassified Bacteria
single_bin_12_1190	4.16667	4.16667	low	61876	760	Unclassified Bacteria
single_bin_12_2116	4.16667	0	low	393890	4087	Unclassified Bacteria
single_bin_12_2014	4.16667	0	low	147734	4105	Unclassified Bacteria
single_bin_12_3225	4.16667	0	low	110409	4083	Unclassified Bacteria
single_bin_12_2361	4.16667	0	low	821718	2545	Unclassified Bacteria
single_bin_12_2201	4.16667	0	low	128800	1194	Unclassified Bacteria
single_bin_12_562	4.16667	0	low	534879	2004	Unclassified Bacteria
single_bin_12_2204	4.16667	0	low	313333	1676	Unclassified Bacteria
single_bin_12_2981	4.16667	0	low	377369	1861	Unclassified Bacteria
single_bin_12_2184	4.16667	0	low	380514	4117	Unclassified Bacteria
single_bin_12_2192	4.16667	0	low	185059	3142	Unclassified Bacteria
single_bin_12_3230	4.16667	0	low	65576	2899	Unclassified Bacteria
single_bin_12_2499	4.16667	0	low	565223	2061	Unclassified Bacteria
single_bin_12_2968	4.16667	0	low	378880	3716	Unclassified Bacteria
single_bin_12_1883	4.16667	0	low	388269	2406	Unclassified Bacteria
single_bin_12_3241	4.16667	0	low	442387	2099	Unclassified Bacteria
single_bin_12_3161	4.16667	0	low	50934	5570	Unclassified Bacteria
single_bin_12_2498	4.16667	0	low	92218	989	Unclassified Bacteria
single_bin_12_1111	4.16667	4.16667	low	181468	3552	Unclassified Bacteria
single_bin_12_2167	4.16667	0	low	136070	2478	Unclassified Bacteria
single_bin_12_2016	4.16667	1.04167	low	94054	1321	Unclassified Bacteria
single_bin_12_2492	4.16667	0	low	130057	1383	Unclassified Archaea
single_bin_12_2486	4.16667	0	low	482028	1326	Unclassified Bacteria
single_bin_12_609	4.16667	0	low	197313	894	Unclassified Bacteria
single_bin_12_2072	4.16667	0	low	364715	1969	Unclassified Bacteria
single_bin_12_2023	4.16667	0	low	542827	8362	Unclassified Bacteria
single_bin_12_2293	4.16667	0	low	216377	2426	Unclassified Bacteria
single_bin_12_2453	4.16667	0	low	137188	4655	Unclassified Bacteria
single_bin_12_2011	4.16667	4.16667	low	57070	1166	Unclassified Bacteria
single_bin_12_2925	4.16667	4.16667	low	707758	1664	Unclassified Bacteria
single_bin_12_1997	4.16667	0	low	386167	2609	Unclassified Bacteria
single_bin_12_3095	4.16667	0	low	253679	3047	Unclassified Bacteria
single_bin_12_1164	4.16667	0	low	447780	1291	Unclassified Bacteria
single_bin_12_3280	4.16667	0	low	169434	3940	Unclassified Bacteria
single_bin_12_1721	4.16667	0	low	368670	1482	Unclassified Bacteria
single_bin_12_2051	4.16667	0	low	305994	2085	Unclassified Bacteria
single_bin_12_2734	4.16667	0	low	107257	3382	Unclassified Bacteria
single_bin_12_2460	4.16667	0	low	123544	5148	Unclassified Bacteria
single_bin_12_2054	4.16667	0	low	166135	1482	Unclassified Bacteria
single_bin_12_2279	4.16667	0	low	385579	2518	Unclassified Bacteria
single_bin_12_557	4.16667	4.16667	low	340400	2336	Unclassified Bacteria
single_bin_12_2046	4.16667	0	low	641806	1963	Unclassified Bacteria
single_bin_12_1675	4.16667	0	low	87559	4985	Unclassified Bacteria
single_bin_12_2042	4.16667	0	low	281896	3830	Unclassified Bacteria
single_bin_12_2041	4.16667	0	low	174397	2614	Unclassified Bacteria
single_bin_12_2033	4.16667	0	low	127061	2159	Unclassified Bacteria
single_bin_12_2285	4.16667	0	low	556003	2860	Unclassified Bacteria
single_bin_12_2528	4.16667	0	low	138847	3461	Unclassified Bacteria
single_bin_12_241	4.16667	0	low	275144	1494	Unclassified Bacteria
single_bin_12_1719	4.16667	0	low	231596	1355	Unclassified Bacteria
single_bin_12_3115	4.16667	0	low	115342	2227	Unclassified Bacteria
single_bin_12_706	4.16667	4.16667	low	503061	1838	Unclassified Bacteria
single_bin_12_1384	4.16667	0	low	98198	10519	Unclassified Bacteria
single_bin_12_1618	4.16667	0	low	800769	1375	Unclassified Bacteria
single_bin_12_173	4.16667	0	low	245730	1311	Unclassified Bacteria
single_bin_12_1592	4.16667	0	low	134371	2124	Unclassified Bacteria
single_bin_12_169	4.16667	0	low	311125	3185	Unclassified Bacteria
single_bin_12_319	4.16667	0	low	513888	4903	Unclassified Bacteria
single_bin_12_1605	4.16667	0	low	423174	1357	Unclassified Bacteria
single_bin_S_3564	4.16667	4.16667	low	710750	1220	Unclassified Bacteria
single_bin_12_1851	4.16667	0	low	177434	2869	Unclassified Bacteria
single_bin_12_2692	4.16667	0	low	97935	3390	Unclassified Bacteria
single_bin_12_1715	4.16667	0	low	67849	715	Unclassified
single_bin_12_1644	4.16667	0	low	366169	3970	d__Bacteria;p__Bipolaricaulota;c__;o__;f__;g__;s__unknown_0
single_bin_12_1709	4.16667	0	low	567394	2600	Unclassified Bacteria
single_bin_12_2064	4.16667	0	low	681400	3807	Unclassified Bacteria
single_bin_12_1235	4.16667	0	low	42359	782	Unclassified Archaea
single_bin_12_263	4.16667	0	low	70771	4933	Unclassified Bacteria
single_bin_12_1303	4.16667	0	low	510931	1722	Unclassified Bacteria
single_bin_12_1693	4.16667	0	low	185529	2397	Unclassified Bacteria
single_bin_12_2844	4.16667	0	low	482880	3790	Unclassified Bacteria
single_bin_12_751	4.16667	0	low	397142	1412	Unclassified Bacteria
single_bin_12_1751	4.16667	0	low	247290	1723	Unclassified Bacteria
single_bin_12_1697	4.16667	0	low	117987	3026	Unclassified Bacteria
single_bin_12_294	4.16667	0	low	201106	1659	Unclassified Bacteria
single_bin_12_2785	4.16667	0	low	47017	7173	Unclassified Bacteria
single_bin_12_1287	4.16667	0	low	187937	4299	Unclassified Bacteria
single_bin_12_1855	4.16667	0	low	111052	2069	Unclassified Bacteria
single_bin_12_286	4.16667	0	low	235063	1563	Unclassified Bacteria
single_bin_12_1880	4.16667	0	low	265767	1624	Unclassified Bacteria
single_bin_12_727	4.16667	0	low	390095	1194	Unclassified Bacteria
single_bin_12_14	4.16667	4.16667	low	258146	2056	Unclassified Bacteria
single_bin_12_2806	4.16667	0	low	510409	4744	d__Bacteria;p__Mcinerneyibacteriota;c__Mcinerneyibacteria;o__Mcinerneyibacteriales;f__DSCS01;g__;s__unknown_0
single_bin_12_670	4.16667	0	low	476415	1530	Unclassified Bacteria
single_bin_12_3467	4.16667	0	low	239143	3736	Unclassified Bacteria
single_bin_12_2929	4.16667	0	low	171354	2273	Unclassified Bacteria
single_bin_12_1698	4.16667	4.16667	low	124510	3345	Unclassified Bacteria
single_bin_12_1589	4.16667	0	low	500393	4787	Unclassified Bacteria
single_bin_12_1755	4.16667	0	low	823920	4021	Unclassified Bacteria
single_bin_12_689	4.16667	0	low	316696	1186	Unclassified Bacteria
single_bin_12_1464	4.16667	0	low	85878	995	Unclassified Bacteria
single_bin_12_1305	4.16667	0	low	258821	955	Unclassified Bacteria
single_bin_12_73	4.16667	0	low	147398	1306	Unclassified Bacteria
single_bin_12_1544	4.16667	0	low	30041	817	Unclassified Bacteria
single_bin_12_672	4.16667	0	low	66173	2975	Unclassified Bacteria
single_bin_12_724	4.16667	0	low	319935	4947	Unclassified Bacteria
single_bin_12_1542	4.16667	0	low	257994	3304	Unclassified Bacteria
single_bin_12_1381	4.08602	0.0230415	low	186601	2554	Unclassified Archaea
single_bin_12_726	4.07524	0.15674	low	153635	1816	Unclassified Bacteria
single_bin_12_2276	4.07524	0	low	165573	3156	Unclassified Bacteria
single_bin_12_187	4.02946	0.0531632	low	191907	2041	Unclassified Bacteria
single_bin_12_3065	4.02299	0	low	343700	1666	Unclassified Bacteria
single_bin_12_2784	3.98724	1.75439	low	191985	1595	Unclassified Bacteria
single_bin_12_259	3.9185	0	low	162027	8941	Unclassified Bacteria
single_bin_12_2946	3.9075	0	low	235156	4267	Unclassified Archaea
single_bin_12_3128	3.89237	0	low	168102	1461	Unclassified Bacteria
single_bin_12_178	3.87544	0.292398	low	170164	4652	Unclassified Bacteria
single_bin_12_186	3.84013	0.15674	low	210841	4121	Unclassified Bacteria
single_bin_12_1840	3.82775	0	low	265042	1719	Unclassified Bacteria
single_bin_12_282	3.82775	0	low	646731	1921	Unclassified Bacteria
single_bin_12_3510	3.82775	0	low	562844	4027	d__Bacteria;p__Firmicutes_A;c__Clostridia;o__Lachnospirales;f__Lachnospiraceae;g__;s__unknown_7
single_bin_12_1591	3.78342	0	low	311835	2545	Unclassified Bacteria
single_bin_12_2544	3.77358	0	low	284079	2771	Unclassified Bacteria
single_bin_12_1899	3.77358	0	low	135425	932	Unclassified Bacteria
single_bin_12_745	3.76176	0	low	272918	2020	Unclassified Bacteria
single_bin_12_1663	3.76176	0	low	357971	2844	Unclassified Bacteria
single_bin_12_687	3.76176	0.470219	low	162551	2096	Unclassified Bacteria
single_bin_12_2222	3.76176	0	low	150412	7147	Unclassified Bacteria
single_bin_12_1676	3.68339	0.15674	low	163567	2248	Unclassified Bacteria
single_bin_12_287	3.66826	0	low	324792	1792	Unclassified Bacteria
single_bin_12_2050	3.66826	0	low	291040	3253	Unclassified Bacteria
single_bin_12_1786	3.66826	1.75439	low	320064	2267	Unclassified Bacteria
single_bin_12_1850	3.66826	0	low	365600	1564	Unclassified Bacteria
single_bin_12_1264	3.64859	0.0220459	low	350016	1629	d__Bacteria;p__Desulfobacterota_I;c__Desulfovibrionia;o__Desulfovibrionales;f__Desulfoplanaceae;g__Desulfoplanes;s__unknown_1
single_bin_12_2083	3.63636	0	low	179601	11219	Unclassified Bacteria
single_bin_12_2626	3.63636	0	low	220228	2173	Unclassified Bacteria
single_bin_12_2173	3.60502	0	low	234788	3561	Unclassified Bacteria
single_bin_12_2902	3.60502	0	low	573669	1767	Unclassified Bacteria
single_bin_12_843	3.60502	1.72414	low	204239	1217	Unclassified Bacteria
single_bin_12_2335	3.60502	0	low	348580	1005	Unclassified Bacteria
single_bin_12_1090	3.60502	0	low	152733	1207	Unclassified Bacteria
single_bin_12_603	3.60502	0	low	223552	1751	Unclassified Bacteria
single_bin_12_1881	3.57143	0	low	216280	2977	Unclassified Bacteria
single_bin_12_1885	3.56341	0	low	162590	3884	Unclassified Bacteria
single_bin_12_235	3.54864	0	low	284814	2032	Unclassified Bacteria
single_bin_12_686	3.52665	0	low	665439	827	Unclassified Bacteria
single_bin_12_819	3.50877	0	low	171719	2684	Unclassified Bacteria
single_bin_12_2362	3.50877	0	low	39249	3401	Unclassified Bacteria
single_bin_12_3079	3.50877	0	low	347693	1431	Unclassified Bacteria
single_bin_12_533	3.50877	0	low	210633	2394	Unclassified Bacteria
single_bin_12_1631	3.50877	0	low	649695	3504	Unclassified Bacteria
single_bin_12_2007	3.50877	0	low	227141	2661	Unclassified Bacteria
single_bin_12_3041	3.50877	0	low	171037	2450	Unclassified Bacteria
single_bin_12_832	3.50877	0	low	360476	1854	Unclassified Bacteria
single_bin_12_623	3.44828	0	low	282906	3160	Unclassified Bacteria
single_bin_12_497	3.44828	0	low	193677	5987	Unclassified Bacteria
single_bin_12_2286	3.44828	0	low	113757	2022	Unclassified Bacteria
single_bin_12_324	3.44828	0	low	213439	1420	Unclassified Bacteria
single_bin_12_2552	3.44828	0	low	254797	3250	Unclassified Bacteria
single_bin_12_2078	3.44828	0	low	163455	2241	Unclassified Bacteria
single_bin_12_1925	3.44828	0	low	370857	3070	Unclassified Bacteria
single_bin_12_193	3.44828	0	low	134522	1496	Unclassified Bacteria
single_bin_12_228	3.44828	0	low	186791	1476	Unclassified Bacteria
single_bin_12_326	3.44828	0	low	152997	2826	Unclassified Bacteria
single_bin_12_3365	3.44828	0	low	576960	1714	Unclassified Bacteria
single_bin_12_767	3.44828	0	low	181640	1638	Unclassified Bacteria
single_bin_12_969	3.44828	0	low	209561	1095	Unclassified Bacteria
single_bin_12_2468	3.44828	0	low	233268	1223	Unclassified Bacteria
single_bin_12_701	3.44828	0	low	263067	1341	Unclassified Bacteria
single_bin_12_1947	3.44828	0	low	124052	1531	Unclassified Bacteria
single_bin_12_3107	3.44828	0	low	242998	1683	Unclassified Bacteria
single_bin_12_2343	3.34928	0.15949	low	192944	1160	Unclassified Bacteria
single_bin_12_2344	3.28066	0	low	208209	2393	Unclassified Bacteria
single_bin_12_39	3.27586	0	low	248635	1202	Unclassified Bacteria
single_bin_12_788	3.21317	0	low	311838	1240	Unclassified Bacteria
single_bin_12_634	3.16092	0	low	184265	2143	Unclassified Bacteria
single_bin_12_1514	3.1348	0	low	83895	2260	Unclassified Bacteria
single_bin_12_3163	3.10345	0	low	159692	1978	Unclassified Bacteria
single_bin_12_284	3.10345	0	low	354765	2234	Unclassified Bacteria
single_bin_12_487	3.08255	0.15674	low	63952	2260	Unclassified Archaea
single_bin_12_257	3.0721	0	low	341818	1226	Unclassified Bacteria
single_bin_12_2350	2.95177	0	low	229778	1816	Unclassified Bacteria
single_bin_12_1533	2.95056	0	low	273286	1786	Unclassified Bacteria
single_bin_12_952	2.94752	0.934579	low	426924	4847	Unclassified Bacteria
single_bin_12_1364	2.89969	0	low	339397	2071	Unclassified Bacteria
single_bin_12_195	2.89969	0	low	214773	1471	Unclassified Bacteria
single_bin_12_1382	2.87356	0	low	119549	4087	Unclassified Bacteria
single_bin_12_2930	2.83019	0	low	339163	2444	Unclassified Bacteria
single_bin_12_3218	2.82132	0	low	90704	1502	Unclassified Bacteria
single_bin_12_1546	2.80702	0	low	200731	1004	Unclassified Bacteria
single_bin_12_1730	2.80374	0	low	131998	1611	Unclassified Bacteria
single_bin_12_1822	2.79107	0	low	387457	2908	Unclassified Bacteria
single_bin_12_2090	2.67857	0	low	467102	1909	Unclassified Bacteria
single_bin_12_658	2.67857	1.78571	low	88814	3523	Unclassified Bacteria
single_bin_12_2021	2.67857	0	low	625189	2243	Unclassified Bacteria
single_bin_12_2310	2.63158	0	low	212585	1786	Unclassified Bacteria
single_bin_12_1954	2.58621	0	low	97426	4792	Unclassified Bacteria
single_bin_12_695	2.58621	0	low	436686	1116	Unclassified Bacteria
single_bin_12_3219	2.58621	0	low	339787	3166	Unclassified Bacteria
single_bin_12_1832	2.58621	0	low	88731	4560	Unclassified Bacteria
single_bin_12_959	2.58621	0	low	320294	2325	Unclassified Bacteria
single_bin_12_2254	2.58621	0	low	126669	2070	Unclassified Bacteria
single_bin_12_692	2.58621	0	low	111187	1603	Unclassified Bacteria
single_bin_12_2346	2.58621	0	low	98080	1251	Unclassified Bacteria
single_bin_12_1887	2.52525	0	low	200535	2841	Unclassified Bacteria
single_bin_12_2910	2.51116	0.0558036	low	194749	3250	d__Bacteria;p__Bdellovibrionota;c__Bdellovibrionia_A;o__CAIPTA01;f__CAIPTA01;g__CAIPTA01;s__unknown_0
single_bin_12_777	2.50784	0	low	134369	3482	Unclassified Bacteria
single_bin_12_491	2.41379	0	low	84590	1278	Unclassified Bacteria
single_bin_12_2140	2.39234	0	low	268167	2111	Unclassified Bacteria
single_bin_12_2094	2.38017	0	low	342285	2545	Unclassified Bacteria
single_bin_12_1185	2.29885	0	low	37148	730	Unclassified
single_bin_12_3087	2.26976	0	low	175859	2423	Unclassified Bacteria
single_bin_12_1269	2.22048	0	low	120973	1122	Unclassified Archaea
single_bin_12_1557	2.19436	0.344828	low	262520	2627	Unclassified Bacteria
single_bin_12_2941	2.15672	0	low	83226	4901	Unclassified Bacteria
single_bin_12_1624	2.08333	0	low	370234	3089	Unclassified Bacteria
single_bin_12_1633	2.08333	0	low	233761	1756	Unclassified Bacteria
single_bin_12_38	2.08333	0	low	482671	2048	Unclassified Bacteria
single_bin_12_2851	2.07337	0	low	140754	1409	Unclassified Bacteria
single_bin_12_2914	2.07337	0	low	108030	2892	Unclassified Bacteria
single_bin_12_2380	2.05515	0	low	220791	3937	Unclassified Bacteria
single_bin_12_3502	2.03762	0	low	411532	1475	Unclassified Archaea
single_bin_12_1877	2.03762	0	low	415729	1562	Unclassified Bacteria
single_bin_12_2066	2.03762	0	low	65369	1136	Unclassified Bacteria
single_bin_12_1113	1.94175	0	low	433308	807	Unclassified
single_bin_12_2060	1.91388	0	low	353740	860	Unclassified
single_bin_12_3191	1.91388	0	low	79037	1047	Unclassified Archaea
single_bin_12_2509	1.88679	0	low	30709	1091	Unclassified Bacteria
single_bin_12_1692	1.88088	0	low	108738	1000	Unclassified Bacteria
single_bin_12_3101	1.88088	0.574713	low	69085	1534	Unclassified Bacteria
single_bin_12_976	1.88088	0	low	68267	2005	Unclassified Bacteria
single_bin_12_2618	1.88088	0	low	82232	3214	Unclassified Bacteria
single_bin_12_3074	1.88088	0	low	249779	1613	Unclassified Bacteria
single_bin_12_2394	1.78571	0	low	232760	1806	Unclassified Bacteria
single_bin_12_1921	1.75439	0	low	143233	3473	Unclassified Bacteria
single_bin_12_1640	1.75439	0	low	206300	2342	Unclassified Bacteria
single_bin_12_1403	1.75439	0.701754	low	158295	1091	Unclassified Bacteria
single_bin_12_2780	1.75439	0	low	169785	9377	Unclassified Bacteria
single_bin_12_1215	1.72414	0	low	209568	1256	Unclassified Bacteria
single_bin_12_2103	1.72414	0	low	169351	1698	Unclassified Bacteria
single_bin_12_553	1.72414	0.862069	low	95851	1275	Unclassified Bacteria
single_bin_12_1117	1.72414	0	low	198312	1184	Unclassified Bacteria
single_bin_12_3094	1.72414	0	low	272695	3413	Unclassified Bacteria
single_bin_12_2449	1.72414	0	low	50189	9738	Unclassified Bacteria
single_bin_12_2396	1.72414	0	low	291678	4373	Unclassified Bacteria
single_bin_12_1140	1.72414	0	low	148483	23146	Unclassified Bacteria
single_bin_12_1344	1.72414	0	low	46810	3864	Unclassified Bacteria
single_bin_12_717	1.72414	0	low	217765	1137	Unclassified Bacteria
single_bin_12_2108	1.72414	0	low	408980	1921	Unclassified Bacteria
single_bin_12_736	1.72414	0	low	184477	2280	Unclassified Bacteria
single_bin_12_288	1.72414	0	low	227340	1883	Unclassified Bacteria
single_bin_12_2288	1.72414	0	low	64611	2178	Unclassified Bacteria
single_bin_12_2452	1.72414	0	low	152392	2645	Unclassified Bacteria
single_bin_12_3069	1.72414	0	low	190118	4381	Unclassified Bacteria
single_bin_12_126	1.44201	0	low	416555	1073	Unclassified Bacteria
single_bin_12_1383	1.40351	0	low	244238	1409	Unclassified Bacteria
single_bin_12_1849	1.40187	0	low	180340	943	Unclassified Archaea
single_bin_12_2495	1.33092	0.00846883	low	222507	2373	d__Bacteria;p__Proteobacteria;c__Gammaproteobacteria;o__Pseudomonadales;f__Pseudomonadaceae;g__Pseudomonas_E;s__unknown_1
single_bin_12_177	1.19122	0	low	106262	1141	Unclassified Archaea
single_bin_12_236	1.17555	0	low	489363	2336	Unclassified Bacteria
single_bin_12_31	1.11643	0.318979	low	50222	696	Unclassified Bacteria
single_bin_12_34	1.09718	0.15674	low	62032	908	Unclassified Bacteria
single_bin_12_320	1.04493	0	low	246761	873	Unclassified Bacteria
single_bin_12_1744	1.04167	0	low	276668	5149	Unclassified Bacteria
single_bin_12_1192	1.04167	0	low	333107	3310	Unclassified Bacteria
single_bin_12_696	1.04167	0	low	150723	1086	Unclassified Bacteria
single_bin_12_1437	1.04167	0	low	140473	1784	Unclassified Bacteria
single_bin_12_3203	1.04167	0	low	259953	1912	Unclassified Bacteria
single_bin_12_3281	1.01881	0	low	375660	1554	Unclassified Bacteria
single_bin_12_1497	0.934579	0	low	70947	15967	Unclassified Archaea
single_bin_12_3188	0.934579	0	low	42587	785	Unclassified
single_bin_12_1660	0.877193	0	low	217768	2067	Unclassified Bacteria
single_bin_12_1299	0.877193	0	low	4967	670	Unclassified Bacteria
single_bin_12_973	0.862069	0	low	71109	1315	Unclassified Bacteria
single_bin_12_2329	0.862069	0	low	148309	2477	Unclassified Bacteria
single_bin_12_1368	0.797448	0	low	456600	1934	Unclassified Bacteria
single_bin_12_183	0.783699	0	low	159814	1807	Unclassified Archaea
single_bin_12_2485	0.783699	0	low	299825	1818	Unclassified Bacteria
single_bin_12_601	0.689655	0	low	36964	706	Unclassified Bacteria
single_bin_12_673	0.658307	0	low	148295	993	Unclassified Bacteria
single_bin_12_145	0.649351	0	low	136504	1168	Unclassified Bacteria
single_bin_12_2389	0.626959	0	low	153814	1736	Unclassified
single_bin_12_2096	0.520833	0	low	463448	2165	Unclassified Bacteria
single_bin_12_1136	0.470219	0	low	68873	1148	Unclassified
single_bin_12_2455	0.470219	0	low	26726	1412	Unclassified
single_bin_12_1125	0.470219	0	low	17940	844	Unclassified Archaea
single_bin_12_1597	0.470219	0	low	143494	1381	Unclassified
single_bin_12_1628	0.318979	0	low	328614	2523	Unclassified
single_bin_12_1539	0.318979	0	low	148510	1815	Unclassified Archaea
single_bin_12_2814	0.31348	0	low	28557	116	Unclassified Archaea
single_bin_12_483	0.31348	0	low	126951	4167	Unclassified Bacteria
single_bin_12_846	0.31348	0	low	34939	907	Unclassified Bacteria
single_bin_12_3180	0.215672	0	low	87506	3314	Unclassified
single_bin_12_2168	0.15674	0	low	23739	848	Unclassified Archaea
single_bin_12_1166	0.15674	0	low	364284	1235	Unclassified Bacteria
single_bin_12_2059	0.15674	0	low	379369	1015	Unclassified Bacteria
single_bin_12_1892	0.15674	0	low	38259	809	Unclassified
single_bin_12_2853	0.143781	0	low	177872	8922	Unclassified
single_bin_12_2878	0	0	low	934	934	Unclassified
single_bin_12_2879	0	0	low	45388	45388	Unclassified
single_bin_12_647	0	0	low	70615	1826	Unclassified
single_bin_12_544	0	0	low	181897	4183	Unclassified
single_bin_12_2942	0	0	low	1955	1955	Unclassified
single_bin_12_2846	0	0	low	113479	2369	Unclassified
single_bin_12_2898	0	0	low	13383	1149	Unclassified Bacteria
single_bin_12_2939	0	0	low	192387	5650	Unclassified Bacteria
single_bin_12_542	0	0	low	74980	2163	Unclassified
single_bin_12_2897	0	0	low	3623	226	Unclassified
single_bin_12_2916	0	0	low	4019	1498	Unclassified
single_bin_12_637	0	0	low	367284	2909	Unclassified Bacteria
single_bin_12_2808	0	0	low	161081	5251	Unclassified Bacteria
single_bin_12_2847	0	0	low	2762	2762	Unclassified
single_bin_12_2892	0	0	low	6139	6139	Unclassified
single_bin_12_2995	0	0	low	7097	6496	Unclassified
single_bin_12_2852	0	0	low	3400	648	Unclassified Bacteria
single_bin_12_2951	0	0	low	264318	2962	Unclassified Bacteria
single_bin_12_2917	0	0	low	244422	2427	Unclassified Bacteria
single_bin_12_630	0	0	low	156144	1900	Unclassified
single_bin_12_2848	0	0	low	343756	1862	Unclassified
single_bin_12_2849	0	0	low	625	625	Unclassified
single_bin_12_605	0	0	low	112981	1313	Unclassified Bacteria
single_bin_12_2812	0	0	low	5709	841	Unclassified Bacteria
single_bin_12_2810	0	0	low	549	549	Unclassified
single_bin_12_2807	0	0	low	47032	13673	Unclassified Bacteria
single_bin_12_607	0	0	low	12428	2780	Unclassified
single_bin_12_2800	0	0	low	145552	5143	Unclassified
single_bin_12_2938	0	0	low	700	700	Unclassified
single_bin_12_2805	0	0	low	688	688	Unclassified
single_bin_12_2809	0	0	low	193458	49574	Unclassified
single_bin_12_2880	0	0	low	213271	1463	Unclassified Bacteria
single_bin_12_646	0	0	low	132123	1595	Unclassified
single_bin_12_540	0	0	low	12512	11469	Unclassified
single_bin_12_541	0	0	low	98055	993	Unclassified Bacteria
single_bin_12_2804	0	0	low	21829	99	Unclassified
single_bin_12_2867	0	0	low	57322	8322	Unclassified
single_bin_12_2868	0	0	low	22331	1142	Unclassified
single_bin_12_3039	0	0	low	154943	2521	Unclassified
single_bin_12_2874	0	0	low	7617	99	Unclassified
single_bin_12_616	0	0	low	79639	4665	Unclassified
single_bin_12_3040	0	0	low	60745	14705	Unclassified Bacteria
single_bin_12_2863	0	0	low	60767	2080	Unclassified
single_bin_12_2895	0	0	low	161031	155600	Unclassified Bacteria
single_bin_12_2866	0	0	low	3214	2676	Unclassified
single_bin_12_2871	0	0	low	1251	207	Unclassified
single_bin_12_2924	0	0	low	1790	1790	Unclassified
single_bin_12_2802	0	0	low	155193	1747	Unclassified Bacteria
single_bin_12_2922	0	0	low	7531	104	Unclassified Bacteria
single_bin_12_663	0	0	low	34130	4015	Unclassified
single_bin_12_606	0	0	low	213890	1060	Unclassified
single_bin_12_3042	0	0	low	48497	2529	Unclassified
single_bin_12_3043	0	0	low	11747	6332	Unclassified
single_bin_12_534	0	0	low	302967	3039	Unclassified Bacteria
single_bin_12_547	0	0	low	149925	7362	Unclassified Bacteria
single_bin_12_2828	0	0	low	220437	9527	Unclassified
single_bin_12_2936	0	0	low	16077	11962	Unclassified
single_bin_12_2976	0	0	low	87346	1591	Unclassified
single_bin_12_2876	0	0	low	70987	70987	Unclassified
single_bin_12_2904	0	0	low	9209	5731	Unclassified
single_bin_12_628	0	0	low	168066	928	Unclassified Bacteria
single_bin_12_2937	0	0	low	10107	1555	Unclassified Bacteria
single_bin_12_2858	0	0	low	6688	210	Unclassified
single_bin_12_2875	0	0	low	22015	12273	Unclassified
single_bin_12_2861	0	0	low	7401	6745	Unclassified
single_bin_12_2935	0	0	low	6663	691	Unclassified Bacteria
single_bin_12_2934	0	0	low	45282	2593	Unclassified
single_bin_12_2920	0	0	low	2941	579	Unclassified
single_bin_12_644	0	0	low	232911	1528	Unclassified Bacteria
single_bin_12_2933	0	0	low	196176	4495	Unclassified Bacteria
single_bin_12_2921	0	0	low	28124	21649	Unclassified
single_bin_12_602	0	0	low	30536	2584	Unclassified
single_bin_12_2881	0	0	low	37512	10059	Unclassified Bacteria
single_bin_12_564	0	0	low	118294	1930	Unclassified Bacteria
single_bin_12_2912	0	0	low	9822	1375	Unclassified
single_bin_12_618	0	0	low	51402	28781	Unclassified
single_bin_12_568	0	0	low	4771	604	Unclassified
single_bin_12_2832	0	0	low	835	835	Unclassified
single_bin_12_2982	0	0	low	29324	3302	Unclassified
single_bin_12_591	0	0	low	120078	1971	Unclassified
single_bin_12_567	0	0	low	20458	887	Unclassified
single_bin_12_592	0	0	low	58293	841	Unclassified Bacteria
single_bin_12_2836	0	0	low	75242	7814	Unclassified
single_bin_12_2903	0	0	low	2682	2682	Unclassified
single_bin_12_2826	0	0	low	75006	7185	Unclassified Bacteria
single_bin_12_2857	0	0	low	126467	1181	Unclassified
single_bin_12_2882	0	0	low	2533	2008	Unclassified Bacteria
single_bin_12_2819	0	0	low	258850	2305	Unclassified Bacteria
single_bin_12_651	0	0	low	130008	3626	Unclassified Bacteria
single_bin_12_654	0	0	low	167751	2446	Unclassified Bacteria
single_bin_12_3020	0	0	low	10975	10975	Unclassified
single_bin_12_2887	0	0	low	436718	2542	Unclassified
single_bin_12_569	0	0	low	129572	3076	Unclassified Bacteria
single_bin_12_652	0	0	low	227435	3703	Unclassified Bacteria
single_bin_12_2908	0	0	low	21299	142	Unclassified Bacteria
single_bin_12_577	0	0	low	4867	1752	Unclassified
single_bin_12_2833	0	0	low	95508	3387	Unclassified Bacteria
single_bin_12_621	0	0	low	30572	7139	Unclassified
single_bin_12_585	0	0	low	159806	1139	Unclassified Bacteria
single_bin_12_2990	0	0	low	15194	1276	Unclassified
single_bin_12_571	0	0	low	213875	941	Unclassified Bacteria
single_bin_12_2906	0	0	low	6460	3996	Unclassified
single_bin_12_589	0	0	low	87117	2705	Unclassified
single_bin_12_2986	0	0	low	17524	2431	Unclassified Bacteria
single_bin_12_620	0	0	low	48358	1909	Unclassified
single_bin_12_2984	0	0	low	2411	571	Unclassified
single_bin_12_558	0	0	low	569823	2478	Unclassified Bacteria
single_bin_12_2975	0	0	low	44151	3989	Unclassified
single_bin_12_2827	0	0	low	133130	16591	Unclassified Bacteria
single_bin_12_2889	0	0	low	16707	7376	Unclassified Bacteria
single_bin_12_2820	0	0	low	113868	2453	Unclassified
single_bin_12_2901	0	0	low	10274	145	Unclassified
single_bin_12_2818	0	0	low	1696	206	Unclassified
single_bin_12_49	0	0	low	91843	875	Unclassified
single_bin_12_600	0	0	low	26687	1488	Unclassified
single_bin_12_292	0	0	low	154486	1496	Unclassified Bacteria
single_bin_12_3445	0	0	low	2957	1911	Unclassified
single_bin_12_280	0	0	low	165566	2305	Unclassified
single_bin_12_2958	0	0	low	66075	5176	Unclassified
single_bin_12_2957	0	0	low	521	521	Unclassified
single_bin_12_2841	0	0	low	726639	2214	Unclassified Bacteria
single_bin_12_2964	0	0	low	5653	5653	Unclassified
single_bin_12_2965	0	0	low	32209	4894	Unclassified
single_bin_12_2821	0	0	low	3941	3941	Unclassified
single_bin_12_655	0	0	low	103399	2062	Unclassified Bacteria
single_bin_12_594	0	0	low	92145	1999	Unclassified
single_bin_12_2972	0	0	low	31193	17530	Unclassified
single_bin_12_632	0	0	low	154486	1074	Unclassified Bacteria
single_bin_12_2970	0	0	low	328974	2551	Unclassified Bacteria
single_bin_12_650	0	0	low	415255	1171	Unclassified Bacteria
single_bin_12_2969	0	0	low	124946	15380	Unclassified Bacteria
single_bin_12_556	0	0	low	62435	1107	Unclassified Bacteria
single_bin_12_2967	0	0	low	12552	206	Unclassified
single_bin_12_2839	0	0	low	143313	1453	Unclassified Bacteria
single_bin_12_555	0	0	low	113036	1690	Unclassified Bacteria
single_bin_12_554	0	0	low	394975	3661	Unclassified Bacteria
single_bin_12_2915	0	0	low	21889	1408	Unclassified
single_bin_12_3210	0	0	low	21895	21895	Unclassified
single_bin_12_531	0	0	low	204595	2122	Unclassified Bacteria
single_bin_12_264	0	0	low	5888	4669	Unclassified
single_bin_12_265	0	0	low	59959	12721	Unclassified
single_bin_12_291	0	0	low	169861	2404	Unclassified
single_bin_12_316	0	0	low	215483	1063	Unclassified Bacteria
single_bin_12_277	0	0	low	197284	4468	Unclassified Bacteria
single_bin_12_3413	0	0	low	2690	1425	Unclassified
single_bin_12_247	0	0	low	83787	880	Unclassified
single_bin_12_297	0	0	low	125382	1186	Unclassified Bacteria
single_bin_12_298	0	0	low	233385	2044	Unclassified Bacteria
single_bin_12_299	0	0	low	172706	2223	Unclassified Bacteria
single_bin_12_301	0	0	low	664181	2041	Unclassified Bacteria
single_bin_12_305	0	0	low	99329	1086	Unclassified Bacteria
single_bin_12_258	0	0	low	13777	3611	Unclassified
single_bin_12_244	0	0	low	258095	3694	Unclassified Bacteria
single_bin_12_230	0	0	low	50034	3827	Unclassified
single_bin_12_232	0	0	low	259672	1468	Unclassified Bacteria
single_bin_12_3497	0	0	low	8331	703	Unclassified
single_bin_12_3487	0	0	low	124949	6987	Unclassified
single_bin_12_242	0	0	low	144557	1077	Unclassified
single_bin_12_255	0	0	low	164920	1466	Unclassified Bacteria
single_bin_12_2097	0	0	low	93486	1001	Unclassified
single_bin_12_249	0	0	low	145494	1129	Unclassified Bacteria
single_bin_12_3479	0	0	low	123392	1821	Unclassified Bacteria
single_bin_12_3477	0	0	low	190426	2059	Unclassified Bacteria
single_bin_12_252	0	0	low	95546	3650	Unclassified Bacteria
single_bin_12_254	0	0	low	224699	2347	Unclassified Bacteria
single_bin_12_306	0	0	low	101893	1902	Unclassified
single_bin_12_3507	0	0	low	33064	5658	Unclassified
single_bin_12_374	0	0	low	96147	1166	Unclassified Archaea
single_bin_12_3376	0	0	low	171144	9478	Unclassified Archaea
single_bin_12_3400	0	0	low	23831	1130	Unclassified
single_bin_12_271	0	0	low	71379	1816	Unclassified Bacteria
single_bin_12_317	0	0	low	590461	2342	Unclassified Bacteria
single_bin_12_3509	0	0	low	332559	5714	Unclassified Bacteria
single_bin_12_216	0	0	low	88334	2088	Unclassified Bacteria
single_bin_12_3402	0	0	low	41004	7821	Unclassified
single_bin_12_151	0	0	low	61938	991	Unclassified
single_bin_12_325	0	0	low	176310	1836	Unclassified Bacteria
single_bin_12_329	0	0	low	239297	2085	Unclassified Bacteria
single_bin_12_3392	0	0	low	871	871	Unclassified
single_bin_12_3386	0	0	low	158228	1676	Unclassified Bacteria
single_bin_12_3385	0	0	low	12516	1353	Unclassified
single_bin_12_3381	0	0	low	74884	2439	Unclassified
single_bin_12_226	0	0	low	115479	2378	Unclassified Bacteria
single_bin_12_225	0	0	low	19040	1361	Unclassified
single_bin_12_149	0	0	low	42774	990	Unclassified
single_bin_12_68	0	0	low	154010	2152	Unclassified Bacteria
single_bin_12_69	0	0	low	26235	718	Unclassified
single_bin_12_71	0	0	low	15350	966	Unclassified
single_bin_12_129	0	0	low	12294	670	Unclassified
single_bin_12_138	0	0	low	80254	975	Unclassified
single_bin_12_146	0	0	low	35225	6809	Unclassified
single_bin_12_63	0	0	low	239656	1326	Unclassified Bacteria
single_bin_12_43	0	0	low	10183	831	Unclassified
single_bin_12_11	0	0	low	77558	703	Unclassified Bacteria
single_bin_12_46	0	0	low	62919	1149	Unclassified
single_bin_12_2978	0	0	low	5926	1251	Unclassified
single_bin_12_58	0	0	low	41132	5423	Unclassified Bacteria
single_bin_12_59	0	0	low	828	828	Unclassified
single_bin_12_150	0	0	low	248301	3012	Unclassified
single_bin_12_192	0	0	low	107251	1024	Unclassified Bacteria
single_bin_12_3133	0	0	low	1704	1102	Unclassified
single_bin_12_321	0	0	low	93679	2288	Unclassified
single_bin_12_3135	0	0	low	30330	21047	Unclassified
single_bin_12_3404	0	0	low	46625	2356	Unclassified
single_bin_12_204	0	0	low	96109	881	Unclassified Bacteria
single_bin_12_219	0	0	low	195426	1418	Unclassified
single_bin_12_220	0	0	low	15309	948	Unclassified
single_bin_12_3517	0	0	low	304330	2052	Unclassified Bacteria
single_bin_12_222	0	0	low	8541	1855	Unclassified
single_bin_12_223	0	0	low	6847	805	Unclassified
single_bin_12_3514	0	0	low	138521	12308	Unclassified Bacteria
single_bin_12_224	0	0	low	129611	1561	Unclassified
single_bin_12_190	0	0	low	203009	1789	Unclassified
single_bin_S_3576	0	0	low	161249	1177	Unclassified Bacteria
single_bin_12_154	0	0	low	193297	1236	Unclassified Bacteria
single_bin_12_155	0	0	low	159980	3020	Unclassified Bacteria
single_bin_S_3572	0	0	low	105687	2175	Unclassified Bacteria
single_bin_12_157	0	0	low	97628	932	Unclassified
single_bin_12_189	0	0	low	22458	1911	Unclassified
single_bin_12_167	0	0	low	44026	1934	Unclassified
single_bin_12_168	0	0	low	217048	1331	Unclassified Bacteria
single_bin_12_176	0	0	low	248154	2826	Unclassified Bacteria
single_bin_12_179	0	0	low	189175	5344	Unclassified Bacteria
single_bin_12_181	0	0	low	36350	5260	Unclassified
single_bin_12_3139	0	0	low	1303	737	Unclassified
single_bin_12_506	0	0	low	182570	2097	Unclassified Bacteria
single_bin_12_3137	0	0	low	1489	930	Unclassified
single_bin_12_3136	0	0	low	601	601	Unclassified
single_bin_12_2911	0	0	low	535	535	Unclassified
single_bin_12_3070	0	0	low	39737	12824	Unclassified Bacteria
single_bin_12_3132	0	0	low	323735	1182	Unclassified Bacteria
single_bin_12_3112	0	0	low	23994	4105	Unclassified Bacteria
single_bin_12_3104	0	0	low	7631	7631	Unclassified
single_bin_12_3117	0	0	low	64749	1142	Unclassified Bacteria
single_bin_12_3125	0	0	low	17663	3964	Unclassified Bacteria
single_bin_12_511	0	0	low	548	548	Unclassified
single_bin_12_3123	0	0	low	61269	7819	Unclassified
single_bin_12_3122	0	0	low	350122	2045	Unclassified Bacteria
single_bin_12_3121	0	0	low	41548	3003	Unclassified
single_bin_12_3118	0	0	low	678	678	Unclassified
single_bin_12_3140	0	0	low	68828	2884	Unclassified Bacteria
single_bin_12_505	0	0	low	127617	1657	Unclassified Bacteria
single_bin_12_3142	0	0	low	6439	6439	Unclassified
single_bin_12_3157	0	0	low	273242	2164	Unclassified Bacteria
single_bin_12_3168	0	0	low	94920	1183	Unclassified Bacteria
single_bin_12_3167	0	0	low	445466	1586	Unclassified Bacteria
single_bin_12_3165	0	0	low	11787	11787	Unclassified
single_bin_12_3164	0	0	low	1693	1180	Unclassified
single_bin_12_3162	0	0	low	41750	41750	Unclassified
single_bin_12_3160	0	0	low	268955	1791	Unclassified Bacteria
single_bin_12_3159	0	0	low	21469	18283	Unclassified Bacteria
single_bin_12_3156	0	0	low	327679	2888	Unclassified Bacteria
single_bin_12_503	0	0	low	142280	3032	Unclassified Bacteria
single_bin_12_3153	0	0	low	42302	1226	Unclassified Bacteria
single_bin_12_500	0	0	low	187909	1758	Unclassified Bacteria
single_bin_12_501	0	0	low	182945	1957	Unclassified Bacteria
single_bin_12_3149	0	0	low	88592	71452	Unclassified
single_bin_12_3113	0	0	low	4718	4106	Unclassified
single_bin_12_3106	0	0	low	8775	2384	Unclassified
single_bin_12_3146	0	0	low	9197	9197	Unclassified
single_bin_12_3109	0	0	low	2669	2016	Unclassified
single_bin_12_509	0	0	low	46769	958	Unclassified Bacteria
single_bin_12_3170	0	0	low	121537	5341	Unclassified Bacteria
single_bin_12_3080	0	0	low	216928	2486	Unclassified Bacteria
single_bin_12_3078	0	0	low	35800	3241	Unclassified
single_bin_12_3075	0	0	low	48781	2952	Unclassified Bacteria
single_bin_12_522	0	0	low	55625	1088	Unclassified Bacteria
single_bin_12_3072	0	0	low	2809	2809	Unclassified
single_bin_12_3176	0	0	low	192838	1006	Unclassified Bacteria
single_bin_12_3068	0	0	low	291581	1509	Unclassified Bacteria
single_bin_12_3067	0	0	low	14395	985	Unclassified
single_bin_12_523	0	0	low	106162	4397	Unclassified Bacteria
single_bin_12_3064	0	0	low	33821	92	Unclassified
single_bin_12_524	0	0	low	100020	2284	Unclassified Bacteria
single_bin_12_3060	0	0	low	281650	1182	Unclassified Archaea
single_bin_12_3059	0	0	low	23362	1047	Unclassified
single_bin_12_3058	0	0	low	114009	5122	Unclassified
single_bin_12_3054	0	0	low	196375	2977	Unclassified
single_bin_12_525	0	0	low	142493	2987	Unclassified
single_bin_12_527	0	0	low	66664	4385	Unclassified
single_bin_12_3081	0	0	low	19083	96	Unclassified
single_bin_12_3082	0	0	low	62382	13893	Unclassified
single_bin_12_3083	0	0	low	10334	886	Unclassified
single_bin_12_3102	0	0	low	59365	12325	Unclassified
single_bin_12_516	0	0	low	96361	2178	Unclassified Bacteria
single_bin_12_3110	0	0	low	2521	2521	Unclassified
single_bin_12_3148	0	0	low	929	929	Unclassified
single_bin_12_3105	0	0	low	122948	1895	Unclassified Bacteria
single_bin_12_3226	0	0	low	8685	1213	Unclassified
single_bin_12_3237	0	0	low	90178	2439	Unclassified
single_bin_12_3100	0	0	low	52303	1007	Unclassified Bacteria
single_bin_12_3298	0	0	low	92598	1158	Unclassified Bacteria
single_bin_12_3098	0	0	low	7624	150	Unclassified
single_bin_12_3096	0	0	low	5068	983	Unclassified
single_bin_12_3093	0	0	low	308918	4048	Unclassified Bacteria
single_bin_12_3092	0	0	low	984	984	Unclassified
single_bin_12_3089	0	0	low	41780	1490	Unclassified
single_bin_12_3088	0	0	low	95179	9116	Unclassified
single_bin_12_3086	0	0	low	46037	38136	Unclassified
single_bin_12_3171	0	0	low	6175	1368	Unclassified
single_bin_12_3277	0	0	low	98935	1444	Unclassified
single_bin_12_3275	0	0	low	66907	5578	Unclassified
single_bin_12_439	0	0	low	72621	884	Unclassified Bacteria
single_bin_12_445	0	0	low	11958	616	Unclassified
single_bin_12_449	0	0	low	7545	861	Unclassified
single_bin_12_454	0	0	low	135972	2374	Unclassified Bacteria
single_bin_12_457	0	0	low	147405	1592	Unclassified Bacteria
single_bin_12_3246	0	0	low	111241	1334	Unclassified Bacteria
single_bin_12_472	0	0	low	154957	1831	Unclassified Bacteria
single_bin_12_3243	0	0	low	104870	85308	Unclassified Bacteria
single_bin_12_3242	0	0	low	184573	2753	Unclassified
single_bin_12_427	0	0	low	90033	1166	Unclassified
single_bin_12_424	0	0	low	882	882	Unclassified
single_bin_12_402	0	0	low	85647	1269	Unclassified Bacteria
single_bin_12_406	0	0	low	59049	1258	Unclassified
single_bin_12_415	0	0	low	33197	1811	Unclassified Bacteria
single_bin_12_3232	0	0	low	1691	537	Unclassified
single_bin_12_3103	0	0	low	285518	1742	Unclassified Bacteria
single_bin_12_3233	0	0	low	6520	958	Unclassified
single_bin_12_3231	0	0	low	60956	33054	Unclassified
single_bin_12_3240	0	0	low	32440	800	Unclassified
single_bin_12_3172	0	0	low	3720	633	Unclassified
single_bin_12_3235	0	0	low	124575	4459	Unclassified Bacteria
single_bin_12_3200	0	0	low	2069	565	Unclassified
single_bin_12_3197	0	0	low	37453	2170	Unclassified
single_bin_12_3196	0	0	low	612	612	Unclassified
single_bin_12_3195	0	0	low	39963	2115	Unclassified
single_bin_12_486	0	0	low	4246	732	Unclassified
single_bin_12_3192	0	0	low	122325	2923	Unclassified Bacteria
single_bin_12_3190	0	0	low	1523	783	Unclassified
single_bin_12_3189	0	0	low	371132	1810	Unclassified Bacteria
single_bin_12_3187	0	0	low	6768	6002	Unclassified
single_bin_12_3185	0	0	low	45856	2758	Unclassified
single_bin_12_3184	0	0	low	34678	19319	Unclassified Bacteria
single_bin_12_3183	0	0	low	184004	1565	Unclassified Bacteria
single_bin_12_3181	0	0	low	450745	3829	Unclassified Bacteria
single_bin_12_3177	0	0	low	35827	3931	Unclassified
single_bin_12_3175	0	0	low	1026	1026	Unclassified
single_bin_12_3174	0	0	low	9130	200	Unclassified
single_bin_12_3205	0	0	low	2517	614	Unclassified
single_bin_12_3206	0	0	low	5348	101	Unclassified
single_bin_12_3207	0	0	low	4882	2591	Unclassified Bacteria
single_bin_12_3224	0	0	low	363218	2189	Unclassified Bacteria
single_bin_12_3234	0	0	low	347129	1000	Unclassified
single_bin_12_3229	0	0	low	531288	1644	Unclassified Bacteria
single_bin_12_2079	0	0	low	287338	2357	Unclassified
single_bin_12_3129	0	0	low	41917	40091	Unclassified
single_bin_12_1179	0	0	low	2092	648	Unclassified
single_bin_12_1797	0	0	low	61109	1686	Unclassified
single_bin_12_1927	0	0	low	271733	2947	Unclassified Bacteria
single_bin_12_3223	0	0	low	1372	1372	Unclassified
single_bin_12_3209	0	0	low	97677	820	Unclassified
single_bin_12_3221	0	0	low	837	837	Unclassified
single_bin_12_3215	0	0	low	9600	9600	Unclassified Bacteria
single_bin_12_3214	0	0	low	30898	4477	Unclassified Bacteria
single_bin_12_3213	0	0	low	1060	1060	Unclassified
single_bin_12_3211	0	0	low	88203	3748	Unclassified Bacteria
single_bin_12_2799	0	0	low	128382	6857	Unclassified
single_bin_12_1469	0	0	low	20531	3644	Unclassified
single_bin_12_1902	0	0	low	71989	1158	Unclassified
single_bin_12_1920	0	0	low	229651	2289	Unclassified Bacteria
single_bin_12_1199	0	0	low	204663	1078	Unclassified Bacteria
single_bin_12_1913	0	0	low	55138	4855	Unclassified
single_bin_12_1912	0	0	low	199413	1386	Unclassified Bacteria
single_bin_12_1207	0	0	low	71917	36748	Unclassified
single_bin_12_1900	0	0	low	14821	640	Unclassified
single_bin_12_1966	0	0	low	102235	964	Unclassified
single_bin_12_1211	0	0	low	1141	600	Unclassified
single_bin_12_1895	0	0	low	210758	3974	Unclassified Bacteria
single_bin_12_1893	0	0	low	19142	846	Unclassified
single_bin_12_1888	0	0	low	20761	2971	Unclassified
single_bin_12_1886	0	0	low	163634	5542	Unclassified Bacteria
single_bin_12_1884	0	0	low	354427	1301	Unclassified Bacteria
single_bin_12_1177	0	0	low	180492	3731	Unclassified Bacteria
single_bin_12_1802	0	0	low	126184	1576	Unclassified Bacteria
single_bin_12_1923	0	0	low	345411	5344	Unclassified Bacteria
single_bin_12_1809	0	0	low	396521	1059	Unclassified Bacteria
single_bin_12_3127	0	0	low	43796	3354	Unclassified
single_bin_12_1178	0	0	low	6977	565	Unclassified
single_bin_12_1180	0	0	low	38703	686	Unclassified
single_bin_12_1959	0	0	low	9981	1704	Unclassified
single_bin_12_1956	0	0	low	280576	3100	Unclassified Bacteria
single_bin_12_1953	0	0	low	229314	3920	Unclassified Bacteria
single_bin_12_1951	0	0	low	108590	3089	Unclassified
single_bin_12_1950	0	0	low	151725	4051	Unclassified Bacteria
single_bin_12_1949	0	0	low	66543	1005	Unclassified
single_bin_12_1184	0	0	low	92302	2463	Unclassified
single_bin_12_1942	0	0	low	27944	2723	Unclassified
single_bin_12_1941	0	0	low	420537	2455	Unclassified Bacteria
single_bin_12_1940	0	0	low	53258	1169	Unclassified
single_bin_12_1936	0	0	low	7605	6284	Unclassified
single_bin_12_1934	0	0	low	41729	3490	Unclassified
single_bin_12_1931	0	0	low	215150	2981	Unclassified
single_bin_12_1929	0	0	low	89343	1868	Unclassified Bacteria
single_bin_12_1223	0	0	low	23593	838	Unclassified
single_bin_12_1825	0	0	low	186750	1108	Unclassified Bacteria
single_bin_12_1821	0	0	low	821036	1744	Unclassified Bacteria
single_bin_12_1819	0	0	low	10939	1111	Unclassified
single_bin_12_1255	0	0	low	150882	3075	Unclassified Bacteria
single_bin_12_1817	0	0	low	326697	7720	Unclassified Bacteria
single_bin_12_1813	0	0	low	51903	2878	Unclassified Bacteria
single_bin_12_1263	0	0	low	205914	3548	Unclassified Bacteria
single_bin_12_1922	0	0	low	302982	3941	Unclassified Bacteria
single_bin_12_1276	0	0	low	110663	1666	Unclassified Bacteria
single_bin_12_2080	0	0	low	225546	1657	Unclassified
single_bin_12_1143	0	0	low	529766	6018	Unclassified Bacteria
single_bin_12_1278	0	0	low	229382	2505	Unclassified Bacteria
single_bin_12_2076	0	0	low	481989	1545	Unclassified Bacteria
single_bin_12_1872	0	0	low	3988	870	Unclassified
single_bin_12_1870	0	0	low	7530	1575	Unclassified
single_bin_12_1868	0	0	low	56459	30156	Unclassified
single_bin_12_1861	0	0	low	46340	7682	Unclassified
single_bin_12_1860	0	0	low	22979	206	Unclassified
single_bin_12_1858	0	0	low	85697	3750	Unclassified Bacteria
single_bin_12_1857	0	0	low	117651	2656	Unclassified Bacteria
single_bin_12_1854	0	0	low	136937	3394	Unclassified
single_bin_12_1853	0	0	low	205578	2214	Unclassified Bacteria
single_bin_12_1852	0	0	low	234708	1851	Unclassified Archaea
single_bin_12_1848	0	0	low	432806	2776	Unclassified Bacteria
single_bin_12_1847	0	0	low	331211	2856	Unclassified Bacteria
single_bin_12_1231	0	0	low	99001	2040	Unclassified Bacteria
single_bin_12_1844	0	0	low	362179	2495	Unclassified
single_bin_12_1843	0	0	low	296641	3210	Unclassified Bacteria
single_bin_12_1841	0	0	low	287527	2451	Unclassified Bacteria
single_bin_12_1965	0	0	low	26374	940	Unclassified
single_bin_12_1788	0	0	low	339471	1977	Unclassified Bacteria
single_bin_12_2068	0	0	low	154854	2508	Unclassified Bacteria
single_bin_12_1137	0	0	low	158066	1230	Unclassified Bacteria
single_bin_12_2084	0	0	low	145020	858	Unclassified Bacteria
single_bin_12_2082	0	0	low	97996	1406	Unclassified
single_bin_12_2081	0	0	low	34563	948	Unclassified
single_bin_12_2075	0	0	low	4715	755	Unclassified
single_bin_12_2098	0	0	low	262750	2440	Unclassified Bacteria
single_bin_12_1794	0	0	low	215674	1624	Unclassified Bacteria
single_bin_12_2099	0	0	low	21062	1059	Unclassified
single_bin_12_3227	0	0	low	539	539	Unclassified
single_bin_12_2074	0	0	low	289418	1585	Unclassified Bacteria
single_bin_12_2061	0	0	low	259683	2487	Unclassified Archaea
single_bin_12_2058	0	0	low	168224	1559	Unclassified Bacteria
single_bin_12_2057	0	0	low	358888	1753	Unclassified
single_bin_12_2056	0	0	low	273360	1687	Unclassified
single_bin_12_2053	0	0	low	422734	2432	Unclassified Bacteria
single_bin_12_2052	0	0	low	378585	1990	Unclassified Bacteria
single_bin_12_1144	0	0	low	160723	1409	Unclassified
single_bin_12_2048	0	0	low	229271	2472	Unclassified Bacteria
single_bin_12_2086	0	0	low	42999	9638	Unclassified Bacteria
single_bin_12_2087	0	0	low	537	537	Unclassified
single_bin_12_2088	0	0	low	90052	4420	Unclassified
single_bin_12_2089	0	0	low	233083	1904	Unclassified
single_bin_12_2121	0	0	low	100518	1712	Unclassified Bacteria
single_bin_12_2120	0	0	low	34899	845	Unclassified
single_bin_12_2119	0	0	low	45232	925	Unclassified Bacteria
single_bin_12_2115	0	0	low	107799	1039	Unclassified
single_bin_12_2114	0	0	low	269393	3689	Unclassified Bacteria
single_bin_12_2113	0	0	low	335006	3498	Unclassified Bacteria
single_bin_12_1134	0	0	low	22410	2550	Unclassified
single_bin_12_2107	0	0	low	344711	1557	Unclassified Bacteria
single_bin_12_2106	0	0	low	234505	2229	Unclassified Bacteria
single_bin_12_2105	0	0	low	2452	664	Unclassified
single_bin_12_2100	0	0	low	8251	998	Unclassified
single_bin_12_2095	0	0	low	211613	3246	Unclassified Bacteria
single_bin_12_2444	0	0	low	516778	2398	Unclassified Bacteria
single_bin_12_2091	0	0	low	7037	757	Unclassified
single_bin_12_2038	0	0	low	15219	1266	Unclassified
single_bin_12_2039	0	0	low	13686	1315	Unclassified
single_bin_12_2047	0	0	low	401809	4941	Unclassified Bacteria
single_bin_12_2045	0	0	low	282608	4368	Unclassified Bacteria
single_bin_12_2044	0	0	low	230554	2278	Unclassified Bacteria
single_bin_12_2005	0	0	low	158289	3165	Unclassified Bacteria
[truncated: 455 more rows]

## Sheet: TableS2_Species
Strain_ID	Species_ID	Species name by GTDB-Tk database	Quality	Completeness (%)	Contamination (%)
12_2998_strain_0	single_bin_12_2998	d__Bacteria;p__Bacteroidota;c__Bacteroidia;o__Cytophagales;f__Cyclobacteriaceae;g__;s__unknown_0	medium	85.3774	1.19048
12_2998_strain_1	single_bin_12_2998	d__Bacteria;p__Bacteroidota;c__Bacteroidia;o__Cytophagales;f__Cyclobacteriaceae;g__;s__unknown_0	high	93.0556	2.38095
12_3001_strain_0	single_bin_12_3001	d__Bacteria;p__Proteobacteria;c__Alphaproteobacteria;o__Rickettsiales;f__Rickettsiaceae;g__SXXS01;s__SXXS01 sp903828265	low	40.0755	3.30392
12_3001_strain_1	single_bin_12_3001	d__Bacteria;p__Proteobacteria;c__Alphaproteobacteria;o__Rickettsiales;f__Rickettsiaceae;g__SXXS01;s__SXXS01 sp903828265	medium	80.8057	3.79147
12_2640_strain_0	single_bin_12_2640	d__Bacteria;p__Cyanobacteria;c__Vampirovibrionia;o__Obscuribacterales;f__Obscuribacteraceae;g__RI-106;s__unknown_0	medium	67.2391	0.759734
12_2640_strain_1	single_bin_12_2640	d__Bacteria;p__Cyanobacteria;c__Vampirovibrionia;o__Obscuribacterales;f__Obscuribacteraceae;g__RI-106;s__unknown_0	low	41.7094	1.47198
12_2640_strain_2	single_bin_12_2640	d__Bacteria;p__Cyanobacteria;c__Vampirovibrionia;o__Obscuribacterales;f__Obscuribacteraceae;g__RI-106;s__unknown_0	medium	77.3504	7.40741
12_2987_strain_0	single_bin_12_2987	d__Bacteria;p__Bacteroidota;c__Kapabacteria;o__Kapabacteriales;f__UBA2268;g__PGYR01;s__unknown_0	high	93.5883	1.73042
12_2987_strain_1	single_bin_12_2987	d__Bacteria;p__Bacteroidota;c__Kapabacteria;o__Kapabacteriales;f__UBA2268;g__PGYR01;s__unknown_0	high	93.3151	2.75046
12_2987_strain_2	single_bin_12_2987	d__Bacteria;p__Bacteroidota;c__Kapabacteria;o__Kapabacteriales;f__UBA2268;g__PGYR01;s__unknown_0	high	92.6776	4.98592
12_3314_strain_0	single_bin_12_3314	d__Bacteria;p__Proteobacteria;c__Gammaproteobacteria;o__Enterobacterales;f__Shewanellaceae;g__Shewanella;s__Shewanella baltica	low	25.6945	2.99038
12_3314_strain_1	single_bin_12_3314	d__Bacteria;p__Proteobacteria;c__Gammaproteobacteria;o__Enterobacterales;f__Shewanellaceae;g__Shewanella;s__Shewanella baltica	low	45.2683	2.85501
12_3314_strain_2	single_bin_12_3314	d__Bacteria;p__Proteobacteria;c__Gammaproteobacteria;o__Enterobacterales;f__Shewanellaceae;g__Shewanella;s__Shewanella baltica	low	40.0847	1.53783
12_3314_strain_3	single_bin_12_3314	d__Bacteria;p__Proteobacteria;c__Gammaproteobacteria;o__Enterobacterales;f__Shewanellaceae;g__Shewanella;s__Shewanella baltica	high	92.3831	2.6427
12_2679_strain_0	single_bin_12_2679	d__Bacteria;p__Proteobacteria;c__Gammaproteobacteria;o__Pseudomonadales;f__Pseudohongiellaceae;g__UBA5078;s__unknown_0	high	91.7782	2.34568
12_2679_strain_1	single_bin_12_2679	d__Bacteria;p__Proteobacteria;c__Gammaproteobacteria;o__Pseudomonadales;f__Pseudohongiellaceae;g__UBA5078;s__unknown_0	medium	70.9923	0.784314
S_3590_strain_0	single_bin_S_3590	d__Bacteria;p__Proteobacteria;c__Gammaproteobacteria;o__;f__;g__;s__unknown_0	medium	81.91	3.01634
S_3590_strain_1	single_bin_S_3590	d__Bacteria;p__Proteobacteria;c__Gammaproteobacteria;o__;f__;g__;s__unknown_0	medium	84.7818	4.14319
12_3345_strain_0	single_bin_12_3345	d__Bacteria;p__Proteobacteria;c__Gammaproteobacteria;o__Pseudomonadales;f__Moraxellaceae;g__Acinetobacter;s__Acinetobacter johnsonii	low	28.4483	1.72414
12_3345_strain_1	single_bin_12_3345	d__Bacteria;p__Proteobacteria;c__Gammaproteobacteria;o__Pseudomonadales;f__Moraxellaceae;g__Acinetobacter;s__Acinetobacter johnsonii	low	31.8966	0
S_3597_strain_0	single_bin_S_3597	d__Bacteria;p__Firmicutes_A;c__Clostridia;o__Oscillospirales;f__Ruminococcaceae;g__;s__unknown_0	low	49.9377	3.76957
S_3597_strain_1	single_bin_S_3597	d__Bacteria;p__Firmicutes_A;c__Clostridia;o__Oscillospirales;f__Ruminococcaceae;g__;s__unknown_0	medium	58.2545	1.47511
S_3597_strain_2	single_bin_S_3597	d__Bacteria;p__Firmicutes_A;c__Clostridia;o__Oscillospirales;f__Ruminococcaceae;g__;s__unknown_0	low	37.2232	0.447427
S_3631_strain_0	single_bin_S_3631	d__Bacteria;p__Patescibacteria;c__Saccharimonadia;o__Saccharimonadales;f__AWTP1-31;g__;s__unknown_0	medium	62.3932	3.51377
S_3631_strain_1	single_bin_S_3631	d__Bacteria;p__Patescibacteria;c__Saccharimonadia;o__Saccharimonadales;f__AWTP1-31;g__;s__unknown_0	medium	65.7407	0.925926
S_3607_strain_0	single_bin_S_3607	d__Bacteria;p__Patescibacteria;c__Saccharimonadia;o__Saccharimonadales;f__;g__;s__unknown_0	low	40.5799	1.30617
S_3607_strain_1	single_bin_S_3607	d__Bacteria;p__Patescibacteria;c__Saccharimonadia;o__Saccharimonadales;f__;g__;s__unknown_0	medium	51.3483	1.79775
12_3326_strain_0	single_bin_12_3326	d__Bacteria;p__Patescibacteria;c__Microgenomatia;o__UBA1406;f__GWC2-37-13;g__;s__unknown_0	medium	52.6698	3.44828
12_3326_strain_1	single_bin_12_3326	d__Bacteria;p__Patescibacteria;c__Microgenomatia;o__UBA1406;f__GWC2-37-13;g__;s__unknown_0	low	9.09091	0
12_3326_strain_2	single_bin_12_3326	d__Bacteria;p__Patescibacteria;c__Microgenomatia;o__UBA1406;f__GWC2-37-13;g__;s__unknown_0	medium	50.9091	1.88088

## Sheet: TableS3_Functional_bacteria
	Genome name	Completeness	Contamination	Quality	Genome size	genome N50	Species name by GTDB-Tk database
AOB	single_bin_12_2428	22.5406	0.626231	low	873337	1643	d__Bacteria;p__Proteobacteria;c__Gammaproteobacteria;o__Burkholderiales;f__Nitrosomonadaceae;g__Nitrosomonas;s__unknown_0
	single_bin_12_2359	19.4195	0.717703	low	770525	3539	d__Bacteria;p__Proteobacteria;c__Gammaproteobacteria;o__Burkholderiales;f__Nitrosomonadaceae;g__Nitrosomonas;s__unknown_1
	single_bin_12_2465	14.3314	1.77649	low	623455	2378	d__Bacteria;p__Proteobacteria;c__Gammaproteobacteria;o__Burkholderiales;f__Nitrosomonadaceae;g__Nitrosomonas;s__unknown_2
NOB	single_bin_12_2020	80.6856	3.00505	medium	3786275	3697	d__Bacteria;p__Nitrospirota;c__Nitrospiria;o__Nitrospirales;f__UBA8639;g__UBA8639;s__unknown_0
BFB	single_bin_12_3345	90.5571	4.56693	high	3777107	3969	d__Bacteria;p__Proteobacteria;c__Gammaproteobacteria;o__Pseudomonadales;f__Moraxellaceae;g__Acinetobacter;s__Acinetobacter johnsonii
	single_bin_12_3438	86.045	10.3247	low	3950169	2128	d__Bacteria;p__Proteobacteria;c__Gammaproteobacteria;o__Pseudomonadales;f__Moraxellaceae;g__Acinetobacter;s__unknown_0
	single_bin_12_3488	85.4709	6.98284	medium	3865722	3141	d__Bacteria;p__Proteobacteria;c__Gammaproteobacteria;o__Pseudomonadales;f__Moraxellaceae;g__Acinetobacter;s__Acinetobacter gandensis
	single_bin_12_3436	84.6997	13.1446	low	3900399	2149	d__Bacteria;p__Proteobacteria;c__Gammaproteobacteria;o__Pseudomonadales;f__Moraxellaceae;g__Acinetobacter;s__unknown_1
	single_bin_12_2590	80.7081	12.3004	low	3698898	3236	d__Bacteria;p__Proteobacteria;c__Gammaproteobacteria;o__Pseudomonadales;f__Moraxellaceae;g__Acinetobacter;s__unknown_2
	single_bin_12_563	50.7444	1.14155	medium	1541784	3896	d__Bacteria;p__Proteobacteria;c__Gammaproteobacteria;o__Pseudomonadales;f__Moraxellaceae;g__Acinetobacter;s__Acinetobacter sp009707625
	single_bin_12_1039	45.5883	0.844749	low	1758616	2254	d__Bacteria;p__Proteobacteria;c__Gammaproteobacteria;o__Pseudomonadales;f__Moraxellaceae;g__Acinetobacter;s__Acinetobacter bohemicus
	single_bin_12_3494	44.4689	5.79603	low	2232148	4966	d__Bacteria;p__Proteobacteria;c__Gammaproteobacteria;o__Pseudomonadales;f__Moraxellaceae;g__Acinetobacter;s__unknown_3
	single_bin_12_697	33.6207	0	low	1240315	1683	d__Bacteria;p__Proteobacteria;c__Gammaproteobacteria;o__Pseudomonadales;f__Moraxellaceae;g__Acinetobacter;s__unknown_4
	single_bin_12_322	29.5925	0.862069	low	1193624	1588	d__Bacteria;p__Proteobacteria;c__Gammaproteobacteria;o__Pseudomonadales;f__Moraxellaceae;g__Acinetobacter;s__Acinetobacter sp002296655
	single_bin_12_318	25.8621	0.574713	low	718172	1390	d__Bacteria;p__Proteobacteria;c__Gammaproteobacteria;o__Pseudomonadales;f__Moraxellaceae;g__Acinetobacter;s__unknown_5
	single_bin_12_691	20.0627	0.888192	low	644325	1341	d__Bacteria;p__Proteobacteria;c__Gammaproteobacteria;o__Pseudomonadales;f__Moraxellaceae;g__Acinetobacter;s__unknown_6
	single_bin_12_742	17.7116	0	low	1318888	2730	d__Bacteria;p__Proteobacteria;c__Gammaproteobacteria;o__Pseudomonadales;f__Moraxellaceae;g__Acinetobacter;s__unknown_7
	single_bin_12_744	17.2414	0	low	316472	1476	d__Bacteria;p__Proteobacteria;c__Gammaproteobacteria;o__Pseudomonadales;f__Moraxellaceae;g__Acinetobacter;s__unknown_8
	single_bin_12_661	13.6256	0.502283	low	577920	3308	d__Bacteria;p__Proteobacteria;c__Gammaproteobacteria;o__Pseudomonadales;f__Moraxellaceae;g__Acinetobacter;s__unknown_9
	single_bin_12_698	6.59067	0.567515	low	433725	1741	d__Bacteria;p__Proteobacteria;c__Gammaproteobacteria;o__Pseudomonadales;f__Moraxellaceae;g__Acinetobacter;s__unknown_10
	single_bin_12_2947	87.0625	7.68641	medium	2105725	6559	d__Bacteria;p__Firmicutes;c__Bacilli;o__Lactobacillales;f__Streptococcaceae;g__Streptococcus;s__Streptococcus parasuis
	single_bin_12_2071	20.2978	0	low	544951	1144	d__Bacteria;p__Firmicutes;c__Bacilli;o__Lactobacillales;f__Streptococcaceae;g__Streptococcus;s__unknown_0
	single_bin_12_1967	9.80774	0.0986133	low	243244	4128	d__Bacteria;p__Firmicutes;c__Bacilli;o__Lactobacillales;f__Streptococcaceae;g__Streptococcus;s__unknown_1
	single_bin_12_1138	70.804	4.96309	medium	3569429	6758	d__Bacteria;p__Proteobacteria;c__Alphaproteobacteria;o__Rhodospirillales;f__UXAT02;g__Defluviicoccus_A;s__unknown_0
	single_bin_12_2525	40.1338	0.574426	low	799763	2459	d__Bacteria;p__Proteobacteria;c__Gammaproteobacteria;o__Pseudomonadales;f__Moraxellaceae;g__Moraxella;s__Moraxella porci

## Sheet: TableS4_Uni_Phyla
Phylum name	SAG bin number	Abundance (%)
p__Firmicutes_C	9	0.218398
p__Campylobacterota	21	0.761085
p__Chlamydiota	14	0.575778
p__Margulisbacteria	4	0.344143
p__Bdellovibrionota_C	16	0.681668
p__Synergistota	10	0.277962
p__GCA-001730085	1	0.0595632
p__Fibrobacterota	2	0.0463269
p__Riflebacteria	7	0.264725
p__Fusobacteriota	1	0.00661813
p__Caldisericota	2	0.0595632
p__Cloacimonadota	3	0.0330907
p__J088	2	0.0264725
p__Firmicutes_B	2	0.0198544
p__Desulfobacterota	2	0.0132363
p__Muirbacteria	1	0.0132363
p__Desulfobacterota_I	5	0.0330907
p__Elusimicrobiota	1	0.0132363
p__Latescibacterota	1	0.0529451
p__Bipolaricaulota	1	0.0132363
p__Mcinerneyibacteriota	1	0.00661813
Sum	106	3.52085

## Sheet: TableS5_Plasmids_groups
SAG_BIN_1	SAG_BIN_2	Taxonomy_for_SAG_BIN_1	Taxonomy_for_SAG_BIN_2
single_bin_12_1014	single_bin_12_1307	d__Bacteria;p__Proteobacteria;c__Alphaproteobacteria;o__Micavibrionales;f__Micavibrionaceae;g__UM-FILTER-47-13;s__unknown_0	d__Bacteria;p__Campylobacterota;c__Campylobacteria;o__Campylobacterales;f__Arcobacteraceae;g__Aliarcobacter;s__unknown_1
single_bin_12_1014	single_bin_12_2233	d__Bacteria;p__Proteobacteria;c__Alphaproteobacteria;o__Micavibrionales;f__Micavibrionaceae;g__UM-FILTER-47-13;s__unknown_0	d__Bacteria;p__Proteobacteria;c__Alphaproteobacteria;o__Micavibrionales;f__Micavibrionaceae;g__;s__unknown_3
single_bin_12_1014	single_bin_12_2985	d__Bacteria;p__Proteobacteria;c__Alphaproteobacteria;o__Micavibrionales;f__Micavibrionaceae;g__UM-FILTER-47-13;s__unknown_0	d__Bacteria;p__Firmicutes_A;c__Clostridia;o__Peptostreptococcales;f__Anaerovoracaceae;g__JAAYHV01;s__unknown_0
single_bin_12_1014	single_bin_12_464	d__Bacteria;p__Proteobacteria;c__Alphaproteobacteria;o__Micavibrionales;f__Micavibrionaceae;g__UM-FILTER-47-13;s__unknown_0	d__Bacteria;p__Proteobacteria;c__Gammaproteobacteria;o__Halothiobacillales;f__;g__;s__unknown_0
single_bin_12_1039	single_bin_12_3436	d__Bacteria;p__Proteobacteria;c__Gammaproteobacteria;o__Pseudomonadales;f__Moraxellaceae;g__Acinetobacter;s__Acinetobacter bohemicus	d__Bacteria;p__Proteobacteria;c__Gammaproteobacteria;o__Pseudomonadales;f__Moraxellaceae;g__Acinetobacter;s__unknown_1
single_bin_12_1039	single_bin_12_3345	d__Bacteria;p__Proteobacteria;c__Gammaproteobacteria;o__Pseudomonadales;f__Moraxellaceae;g__Acinetobacter;s__Acinetobacter bohemicus	d__Bacteria;p__Proteobacteria;c__Gammaproteobacteria;o__Pseudomonadales;f__Moraxellaceae;g__Acinetobacter;s__Acinetobacter johnsonii
single_bin_12_1039	single_bin_12_698	d__Bacteria;p__Proteobacteria;c__Gammaproteobacteria;o__Pseudomonadales;f__Moraxellaceae;g__Acinetobacter;s__Acinetobacter bohemicus	d__Bacteria;p__Proteobacteria;c__Gammaproteobacteria;o__Pseudomonadales;f__Moraxellaceae;g__Acinetobacter;s__unknown_10
single_bin_12_1039	single_bin_12_40	d__Bacteria;p__Proteobacteria;c__Gammaproteobacteria;o__Pseudomonadales;f__Moraxellaceae;g__Acinetobacter;s__Acinetobacter bohemicus	d__Bacteria;p__Patescibacteria;c__Saccharimonadia;o__Saccharimonadales;f__JACDFO01;g__;s__unknown_0
single_bin_12_1039	single_bin_12_2590	d__Bacteria;p__Proteobacteria;c__Gammaproteobacteria;o__Pseudomonadales;f__Moraxellaceae;g__Acinetobacter;s__Acinetobacter bohemicus	d__Bacteria;p__Proteobacteria;c__Gammaproteobacteria;o__Pseudomonadales;f__Moraxellaceae;g__Acinetobacter;s__unknown_2
single_bin_12_1039	single_bin_12_3436	d__Bacteria;p__Proteobacteria;c__Gammaproteobacteria;o__Pseudomonadales;f__Moraxellaceae;g__Acinetobacter;s__Acinetobacter bohemicus	d__Bacteria;p__Proteobacteria;c__Gammaproteobacteria;o__Pseudomonadales;f__Moraxellaceae;g__Acinetobacter;s__unknown_1
single_bin_12_1039	single_bin_12_1270	d__Bacteria;p__Proteobacteria;c__Gammaproteobacteria;o__Pseudomonadales;f__Moraxellaceae;g__Acinetobacter;s__Acinetobacter bohemicus	d__Bacteria;p__Chlamydiota;c__Chlamydiia;o__Chlamydiales;f__JAFEGQ01;g__;s__unknown_0
single_bin_12_1039	single_bin_12_24	d__Bacteria;p__Proteobacteria;c__Gammaproteobacteria;o__Pseudomonadales;f__Moraxellaceae;g__Acinetobacter;s__Acinetobacter bohemicus	d__Bacteria;p__;c__;o__;f__;g__;s__unknown_0
single_bin_12_1039	single_bin_12_1488	d__Bacteria;p__Proteobacteria;c__Gammaproteobacteria;o__Pseudomonadales;f__Moraxellaceae;g__Acinetobacter;s__Acinetobacter bohemicus	d__Bacteria;p__Chlamydiota;c__Chlamydiia;o__;f__;g__;s__unknown_0
single_bin_12_1039	single_bin_12_3436	d__Bacteria;p__Proteobacteria;c__Gammaproteobacteria;o__Pseudomonadales;f__Moraxellaceae;g__Acinetobacter;s__Acinetobacter bohemicus	d__Bacteria;p__Proteobacteria;c__Gammaproteobacteria;o__Pseudomonadales;f__Moraxellaceae;g__Acinetobacter;s__unknown_1
single_bin_12_1039	single_bin_12_2760	d__Bacteria;p__Proteobacteria;c__Gammaproteobacteria;o__Pseudomonadales;f__Moraxellaceae;g__Acinetobacter;s__Acinetobacter bohemicus	d__Bacteria;p__Patescibacteria;c__Microgenomatia;o__;f__;g__;s__unknown_0
single_bin_12_1039	single_bin_12_970	d__Bacteria;p__Proteobacteria;c__Gammaproteobacteria;o__Pseudomonadales;f__Moraxellaceae;g__Acinetobacter;s__Acinetobacter bohemicus	d__Bacteria;p__Proteobacteria;c__Gammaproteobacteria;o__Pseudomonadales;f__Moraxellaceae;g__Psychrobacter;s__Psychrobacter sp018448495
single_bin_12_1039	single_bin_12_965	d__Bacteria;p__Proteobacteria;c__Gammaproteobacteria;o__Pseudomonadales;f__Moraxellaceae;g__Acinetobacter;s__Acinetobacter bohemicus	d__Bacteria;p__Proteobacteria;c__Gammaproteobacteria;o__Pseudomonadales;f__Moraxellaceae;g__Psychrobacter;s__Psychrobacter sanguinis
single_bin_12_1039	single_bin_12_796	d__Bacteria;p__Proteobacteria;c__Gammaproteobacteria;o__Pseudomonadales;f__Moraxellaceae;g__Acinetobacter;s__Acinetobacter bohemicus	d__Bacteria;p__Patescibacteria;c__Microgenomatia;o__UBA1400;f__PJMF01;g__VFLK01;s__unknown_0
single_bin_12_1039	single_bin_12_679	d__Bacteria;p__Proteobacteria;c__Gammaproteobacteria;o__Pseudomonadales;f__Moraxellaceae;g__Acinetobacter;s__Acinetobacter bohemicus	d__Bacteria;p__Desulfobacterota_I;c__Desulfovibrionia;o__Desulfovibrionales;f__;g__;s__unknown_0
single_bin_12_1039	single_bin_12_3494	d__Bacteria;p__Proteobacteria;c__Gammaproteobacteria;o__Pseudomonadales;f__Moraxellaceae;g__Acinetobacter;s__Acinetobacter bohemicus	d__Bacteria;p__Proteobacteria;c__Gammaproteobacteria;o__Pseudomonadales;f__Moraxellaceae;g__Acinetobacter;s__unknown_3
single_bin_12_1039	single_bin_12_40	d__Bacteria;p__Proteobacteria;c__Gammaproteobacteria;o__Pseudomonadales;f__Moraxellaceae;g__Acinetobacter;s__Acinetobacter bohemicus	d__Bacteria;p__Patescibacteria;c__Saccharimonadia;o__Saccharimonadales;f__JACDFO01;g__;s__unknown_0
single_bin_12_1039	single_bin_12_3345	d__Bacteria;p__Proteobacteria;c__Gammaproteobacteria;o__Pseudomonadales;f__Moraxellaceae;g__Acinetobacter;s__Acinetobacter bohemicus	d__Bacteria;p__Proteobacteria;c__Gammaproteobacteria;o__Pseudomonadales;f__Moraxellaceae;g__Acinetobacter;s__Acinetobacter johnsonii
single_bin_12_1039	single_bin_12_2940	d__Bacteria;p__Proteobacteria;c__Gammaproteobacteria;o__Pseudomonadales;f__Moraxellaceae;g__Acinetobacter;s__Acinetobacter bohemicus	d__Bacteria;p__Patescibacteria;c__Microgenomatia;o__UBA1406;f__GWC2-37-13;g__;s__unknown_1
single_bin_12_1039	single_bin_12_698	d__Bacteria;p__Proteobacteria;c__Gammaproteobacteria;o__Pseudomonadales;f__Moraxellaceae;g__Acinetobacter;s__Acinetobacter bohemicus	d__Bacteria;p__Proteobacteria;c__Gammaproteobacteria;o__Pseudomonadales;f__Moraxellaceae;g__Acinetobacter;s__unknown_10
single_bin_12_1044	single_bin_12_1233	d__Bacteria;p__Bdellovibrionota_C;c__UBA2361;o__UBA2361;f__RFPC01;g__;s__unknown_0	d__Bacteria;p__Bdellovibrionota_C;c__UBA2361;o__UBA2361;f__J135;g__;s__unknown_0
single_bin_12_1056	single_bin_12_1066	d__Bacteria;p__Firmicutes_A;c__Clostridia;o__Lachnospirales;f__Lachnospiraceae;g__;s__unknown_0	d__Bacteria;p__Firmicutes_A;c__Clostridia;o__Lachnospirales;f__Lachnospiraceae;g__;s__unknown_4
single_bin_12_1056	single_bin_12_2658	d__Bacteria;p__Firmicutes_A;c__Clostridia;o__Lachnospirales;f__Lachnospiraceae;g__;s__unknown_0	d__Bacteria;p__Proteobacteria;c__Alphaproteobacteria;o__Sphingomonadales;f__Emcibacteraceae;g__UBA4441;s__unknown_2
single_bin_12_1056	single_bin_12_40	d__Bacteria;p__Firmicutes_A;c__Clostridia;o__Lachnospirales;f__Lachnospiraceae;g__;s__unknown_0	d__Bacteria;p__Patescibacteria;c__Saccharimonadia;o__Saccharimonadales;f__JACDFO01;g__;s__unknown_0
single_bin_12_1056	single_bin_12_3326	d__Bacteria;p__Firmicutes_A;c__Clostridia;o__Lachnospirales;f__Lachnospiraceae;g__;s__unknown_0	d__Bacteria;p__Patescibacteria;c__Microgenomatia;o__UBA1406;f__GWC2-37-13;g__;s__unknown_0
single_bin_12_1056	single_bin_12_3494	d__Bacteria;p__Firmicutes_A;c__Clostridia;o__Lachnospirales;f__Lachnospiraceae;g__;s__unknown_0	d__Bacteria;p__Proteobacteria;c__Gammaproteobacteria;o__Pseudomonadales;f__Moraxellaceae;g__Acinetobacter;s__unknown_3
single_bin_12_1056	single_bin_12_2624	d__Bacteria;p__Firmicutes_A;c__Clostridia;o__Lachnospirales;f__Lachnospiraceae;g__;s__unknown_0	d__Bacteria;p__Firmicutes_A;c__Clostridia;o__Lachnospirales;f__Lachnospiraceae;g__Ruminococcus_B;s__Ruminococcus_B gnavus
single_bin_12_1056	single_bin_12_2966	d__Bacteria;p__Firmicutes_A;c__Clostridia;o__Lachnospirales;f__Lachnospiraceae;g__;s__unknown_0	d__Bacteria;p__Patescibacteria;c__Microgenomatia;o__UBA1400;f__PJMF01;g__;s__unknown_2
single_bin_12_1056	single_bin_12_698	d__Bacteria;p__Firmicutes_A;c__Clostridia;o__Lachnospirales;f__Lachnospiraceae;g__;s__unknown_0	d__Bacteria;p__Proteobacteria;c__Gammaproteobacteria;o__Pseudomonadales;f__Moraxellaceae;g__Acinetobacter;s__unknown_10
single_bin_12_1056	single_bin_12_1513	d__Bacteria;p__Firmicutes_A;c__Clostridia;o__Lachnospirales;f__Lachnospiraceae;g__;s__unknown_0	d__Bacteria;p__Firmicutes_C;c__Negativicutes;o__Acidaminococcales;f__Acidaminococcaceae;g__Phascolarctobacterium;s__Phascolarctobacterium faecium
single_bin_12_1056	single_bin_12_3436	d__Bacteria;p__Firmicutes_A;c__Clostridia;o__Lachnospirales;f__Lachnospiraceae;g__;s__unknown_0	d__Bacteria;p__Proteobacteria;c__Gammaproteobacteria;o__Pseudomonadales;f__Moraxellaceae;g__Acinetobacter;s__unknown_1
single_bin_12_1056	single_bin_12_3345	d__Bacteria;p__Firmicutes_A;c__Clostridia;o__Lachnospirales;f__Lachnospiraceae;g__;s__unknown_0	d__Bacteria;p__Proteobacteria;c__Gammaproteobacteria;o__Pseudomonadales;f__Moraxellaceae;g__Acinetobacter;s__Acinetobacter johnsonii
single_bin_12_1056	single_bin_12_3438	d__Bacteria;p__Firmicutes_A;c__Clostridia;o__Lachnospirales;f__Lachnospiraceae;g__;s__unknown_0	d__Bacteria;p__Proteobacteria;c__Gammaproteobacteria;o__Pseudomonadales;f__Moraxellaceae;g__Acinetobacter;s__unknown_0
single_bin_12_1056	single_bin_12_3326	d__Bacteria;p__Firmicutes_A;c__Clostridia;o__Lachnospirales;f__Lachnospiraceae;g__;s__unknown_0	d__Bacteria;p__Patescibacteria;c__Microgenomatia;o__UBA1406;f__GWC2-37-13;g__;s__unknown_0
single_bin_12_1056	single_bin_12_563	d__Bacteria;p__Firmicutes_A;c__Clostridia;o__Lachnospirales;f__Lachnospiraceae;g__;s__unknown_0	d__Bacteria;p__Proteobacteria;c__Gammaproteobacteria;o__Pseudomonadales;f__Moraxellaceae;g__Acinetobacter;s__Acinetobacter sp009707625
single_bin_12_1056	single_bin_12_40	d__Bacteria;p__Firmicutes_A;c__Clostridia;o__Lachnospirales;f__Lachnospiraceae;g__;s__unknown_0	d__Bacteria;p__Patescibacteria;c__Saccharimonadia;o__Saccharimonadales;f__JACDFO01;g__;s__unknown_0
single_bin_12_1056	single_bin_12_3488	d__Bacteria;p__Firmicutes_A;c__Clostridia;o__Lachnospirales;f__Lachnospiraceae;g__;s__unknown_0	d__Bacteria;p__Proteobacteria;c__Gammaproteobacteria;o__Pseudomonadales;f__Moraxellaceae;g__Acinetobacter;s__Acinetobacter gandensis
single_bin_12_1056	single_bin_12_1270	d__Bacteria;p__Firmicutes_A;c__Clostridia;o__Lachnospirales;f__Lachnospiraceae;g__;s__unknown_0	d__Bacteria;p__Chlamydiota;c__Chlamydiia;o__Chlamydiales;f__JAFEGQ01;g__;s__unknown_0
single_bin_12_1056	single_bin_12_2760	d__Bacteria;p__Firmicutes_A;c__Clostridia;o__Lachnospirales;f__Lachnospiraceae;g__;s__unknown_0	d__Bacteria;p__Patescibacteria;c__Microgenomatia;o__;f__;g__;s__unknown_0
single_bin_12_1056	single_bin_S_3605	d__Bacteria;p__Firmicutes_A;c__Clostridia;o__Lachnospirales;f__Lachnospiraceae;g__;s__unknown_0	d__Bacteria;p__Firmicutes_A;c__Clostridia;o__Lachnospirales;f__Lachnospiraceae;g__NK4A136;s__unknown_0
single_bin_12_1056	single_bin_12_1056	d__Bacteria;p__Firmicutes_A;c__Clostridia;o__Lachnospirales;f__Lachnospiraceae;g__;s__unknown_0	d__Bacteria;p__Firmicutes_A;c__Clostridia;o__Lachnospirales;f__Lachnospiraceae;g__;s__unknown_0
single_bin_12_1056	single_bin_12_1754	d__Bacteria;p__Firmicutes_A;c__Clostridia;o__Lachnospirales;f__Lachnospiraceae;g__;s__unknown_0	d__Bacteria;p__Firmicutes_A;c__Clostridia;o__Saccharofermentanales;f__Saccharofermentanaceae;g__Saccharofermentans;s__Saccharofermentans sp012728275
single_bin_12_1058	single_bin_12_1067	d__Bacteria;p__Firmicutes_A;c__Clostridia;o__Lachnospirales;f__Lachnospiraceae;g__RGIG8767;s__unknown_0	d__Bacteria;p__Firmicutes_A;c__Clostridia;o__Lachnospirales;f__Lachnospiraceae;g__;s__unknown_1
single_bin_12_1058	single_bin_12_3024	d__Bacteria;p__Firmicutes_A;c__Clostridia;o__Lachnospirales;f__Lachnospiraceae;g__RGIG8767;s__unknown_0	d__Bacteria;p__;c__;o__;f__;g__;s__unknown_1
single_bin_12_1061	single_bin_12_1060	d__Bacteria;p__Firmicutes_A;c__Clostridia;o__Lachnospirales;f__Lachnospiraceae;g__UBA933;s__unknown_0	d__Bacteria;p__Firmicutes_A;c__Clostridia;o__Lachnospirales;f__Lachnospiraceae;g__;s__unknown_2
single_bin_12_1066	single_bin_12_1056	d__Bacteria;p__Firmicutes_A;c__Clostridia;o__Lachnospirales;f__Lachnospiraceae;g__;s__unknown_4	d__Bacteria;p__Firmicutes_A;c__Clostridia;o__Lachnospirales;f__Lachnospiraceae;g__;s__unknown_0
single_bin_12_1067	single_bin_12_1436	d__Bacteria;p__Firmicutes_A;c__Clostridia;o__Lachnospirales;f__Lachnospiraceae;g__;s__unknown_1	d__Bacteria;p__Firmicutes_A;c__Clostridia;o__Lachnospirales;f__Lachnospiraceae;g__;s__unknown_6
single_bin_12_1067	single_bin_12_1058	d__Bacteria;p__Firmicutes_A;c__Clostridia;o__Lachnospirales;f__Lachnospiraceae;g__;s__unknown_1	d__Bacteria;p__Firmicutes_A;c__Clostridia;o__Lachnospirales;f__Lachnospiraceae;g__RGIG8767;s__unknown_0
single_bin_12_1067	single_bin_12_3024	d__Bacteria;p__Firmicutes_A;c__Clostridia;o__Lachnospirales;f__Lachnospiraceae;g__;s__unknown_1	d__Bacteria;p__;c__;o__;f__;g__;s__unknown_1
single_bin_12_1067	single_bin_12_1436	d__Bacteria;p__Firmicutes_A;c__Clostridia;o__Lachnospirales;f__Lachnospiraceae;g__;s__unknown_1	d__Bacteria;p__Firmicutes_A;c__Clostridia;o__Lachnospirales;f__Lachnospiraceae;g__;s__unknown_6
single_bin_12_1069	single_bin_12_2539	d__Bacteria;p__Firmicutes_A;c__Clostridia;o__Lachnospirales;f__Lachnospiraceae;g__CAG-303;s__unknown_0	d__Bacteria;p__Proteobacteria;c__Gammaproteobacteria;o__Enterobacterales;f__Aeromonadaceae;g__Aeromonas;s__Aeromonas caviae
single_bin_12_1069	single_bin_12_200	d__Bacteria;p__Firmicutes_A;c__Clostridia;o__Lachnospirales;f__Lachnospiraceae;g__CAG-303;s__unknown_0	d__Bacteria;p__Proteobacteria;c__Gammaproteobacteria;o__Enterobacterales;f__Aeromonadaceae;g__Aeromonas;s__Aeromonas molluscorum
single_bin_12_1069	single_bin_12_2539	d__Bacteria;p__Firmicutes_A;c__Clostridia;o__Lachnospirales;f__Lachnospiraceae;g__CAG-303;s__unknown_0	d__Bacteria;p__Proteobacteria;c__Gammaproteobacteria;o__Enterobacterales;f__Aeromonadaceae;g__Aeromonas;s__Aeromonas caviae
single_bin_12_1069	single_bin_12_200	d__Bacteria;p__Firmicutes_A;c__Clostridia;o__Lachnospirales;f__Lachnospiraceae;g__CAG-303;s__unknown_0	d__Bacteria;p__Proteobacteria;c__Gammaproteobacteria;o__Enterobacterales;f__Aeromonadaceae;g__Aeromonas;s__Aeromonas molluscorum
single_bin_12_1078	single_bin_12_3345	d__Bacteria;p__Proteobacteria;c__Alphaproteobacteria;o__Rickettsiales;f__UBA1997;g__;s__unknown_2	d__Bacteria;p__Proteobacteria;c__Gammaproteobacteria;o__Pseudomonadales;f__Moraxellaceae;g__Acinetobacter;s__Acinetobacter johnsonii
single_bin_12_1079	single_bin_12_1254	d__Bacteria;p__Firmicutes_C;c__Negativicutes;o__Acidaminococcales;f__Acidaminococcaceae;g__RZYP01;s__unknown_0	d__Bacteria;p__Proteobacteria;c__Alphaproteobacteria;o__Rhodospirillales;f__Rhodospirillaceae;g__VGEM01;s__unknown_0
single_bin_12_1109	single_bin_12_2940	d__Bacteria;p__Caldisericota;c__Caldisericia;o__UBA6126;f__UBA6126;g__;s__unknown_0	d__Bacteria;p__Patescibacteria;c__Microgenomatia;o__UBA1406;f__GWC2-37-13;g__;s__unknown_1
single_bin_12_1109	single_bin_12_3488	d__Bacteria;p__Caldisericota;c__Caldisericia;o__UBA6126;f__UBA6126;g__;s__unknown_0	d__Bacteria;p__Proteobacteria;c__Gammaproteobacteria;o__Pseudomonadales;f__Moraxellaceae;g__Acinetobacter;s__Acinetobacter gandensis
single_bin_12_1109	single_bin_12_3488	d__Bacteria;p__Caldisericota;c__Caldisericia;o__UBA6126;f__UBA6126;g__;s__unknown_0	d__Bacteria;p__Proteobacteria;c__Gammaproteobacteria;o__Pseudomonadales;f__Moraxellaceae;g__Acinetobacter;s__Acinetobacter gandensis
single_bin_12_1109	single_bin_12_698	d__Bacteria;p__Caldisericota;c__Caldisericia;o__UBA6126;f__UBA6126;g__;s__unknown_0	d__Bacteria;p__Proteobacteria;c__Gammaproteobacteria;o__Pseudomonadales;f__Moraxellaceae;g__Acinetobacter;s__unknown_10
single_bin_12_1109	single_bin_12_3438	d__Bacteria;p__Caldisericota;c__Caldisericia;o__UBA6126;f__UBA6126;g__;s__unknown_0	d__Bacteria;p__Proteobacteria;c__Gammaproteobacteria;o__Pseudomonadales;f__Moraxellaceae;g__Acinetobacter;s__unknown_0
single_bin_12_1109	single_bin_12_3436	d__Bacteria;p__Caldisericota;c__Caldisericia;o__UBA6126;f__UBA6126;g__;s__unknown_0	d__Bacteria;p__Proteobacteria;c__Gammaproteobacteria;o__Pseudomonadales;f__Moraxellaceae;g__Acinetobacter;s__unknown_1
single_bin_12_1109	single_bin_12_3345	d__Bacteria;p__Caldisericota;c__Caldisericia;o__UBA6126;f__UBA6126;g__;s__unknown_0	d__Bacteria;p__Proteobacteria;c__Gammaproteobacteria;o__Pseudomonadales;f__Moraxellaceae;g__Acinetobacter;s__Acinetobacter johnsonii
single_bin_12_1109	single_bin_12_2590	d__Bacteria;p__Caldisericota;c__Caldisericia;o__UBA6126;f__UBA6126;g__;s__unknown_0	d__Bacteria;p__Proteobacteria;c__Gammaproteobacteria;o__Pseudomonadales;f__Moraxellaceae;g__Acinetobacter;s__unknown_2
single_bin_12_1109	single_bin_12_3326	d__Bacteria;p__Caldisericota;c__Caldisericia;o__UBA6126;f__UBA6126;g__;s__unknown_0	d__Bacteria;p__Patescibacteria;c__Microgenomatia;o__UBA1406;f__GWC2-37-13;g__;s__unknown_0
single_bin_12_1109	single_bin_12_210	d__Bacteria;p__Caldisericota;c__Caldisericia;o__UBA6126;f__UBA6126;g__;s__unknown_0	d__Bacteria;p__Patescibacteria;c__Dojkabacteria;o__;f__;g__;s__unknown_0
single_bin_12_1109	single_bin_12_3391	d__Bacteria;p__Caldisericota;c__Caldisericia;o__UBA6126;f__UBA6126;g__;s__unknown_0	d__Bacteria;p__Bacteroidota;c__Bacteroidia;o__Bacteroidales;f__WRLA01;g__;s__unknown_0
single_bin_12_1109	single_bin_12_698	d__Bacteria;p__Caldisericota;c__Caldisericia;o__UBA6126;f__UBA6126;g__;s__unknown_0	d__Bacteria;p__Proteobacteria;c__Gammaproteobacteria;o__Pseudomonadales;f__Moraxellaceae;g__Acinetobacter;s__unknown_10
single_bin_12_1109	single_bin_12_2760	d__Bacteria;p__Caldisericota;c__Caldisericia;o__UBA6126;f__UBA6126;g__;s__unknown_0	d__Bacteria;p__Patescibacteria;c__Microgenomatia;o__;f__;g__;s__unknown_0
single_bin_12_1109	single_bin_12_2940	d__Bacteria;p__Caldisericota;c__Caldisericia;o__UBA6126;f__UBA6126;g__;s__unknown_0	d__Bacteria;p__Patescibacteria;c__Microgenomatia;o__UBA1406;f__GWC2-37-13;g__;s__unknown_1
single_bin_12_1109	single_bin_12_3024	d__Bacteria;p__Caldisericota;c__Caldisericia;o__UBA6126;f__UBA6126;g__;s__unknown_0	d__Bacteria;p__;c__;o__;f__;g__;s__unknown_1
single_bin_12_1109	single_bin_12_1275	d__Bacteria;p__Caldisericota;c__Caldisericia;o__UBA6126;f__UBA6126;g__;s__unknown_0	d__Bacteria;p__Proteobacteria;c__Gammaproteobacteria;o__Enterobacterales;f__Enterobacteriaceae;g__Klebsiella;s__Klebsiella ornithinolytica
single_bin_12_1120	single_bin_12_1120	d__Bacteria;p__Bacteroidota;c__Bacteroidia;o__Flavobacteriales;f__Weeksellaceae;g__Cloacibacterium;s__unknown_0	d__Bacteria;p__Bacteroidota;c__Bacteroidia;o__Flavobacteriales;f__Weeksellaceae;g__Cloacibacterium;s__unknown_0
single_bin_12_1122	single_bin_12_1120	d__Bacteria;p__Bacteroidota;c__Bacteroidia;o__Flavobacteriales;f__Weeksellaceae;g__Cloacibacterium;s__Cloacibacterium normanense	d__Bacteria;p__Bacteroidota;c__Bacteroidia;o__Flavobacteriales;f__Weeksellaceae;g__Cloacibacterium;s__unknown_0
single_bin_12_1155	single_bin_12_1214	d__Bacteria;p__Proteobacteria;c__Gammaproteobacteria;o__JAFEDO01;f__JAFEDO01;g__;s__unknown_1	d__Bacteria;p__Proteobacteria;c__Gammaproteobacteria;o__JABDGN01;f__;g__;s__unknown_0
single_bin_12_1158	single_bin_12_3345	d__Bacteria;p__Patescibacteria;c__Microgenomatia;o__UBA1400;f__PJMF01;g__;s__unknown_5	d__Bacteria;p__Proteobacteria;c__Gammaproteobacteria;o__Pseudomonadales;f__Moraxellaceae;g__Acinetobacter;s__Acinetobacter johnsonii
single_bin_12_1158	single_bin_12_661	d__Bacteria;p__Patescibacteria;c__Microgenomatia;o__UBA1400;f__PJMF01;g__;s__unknown_5	d__Bacteria;p__Proteobacteria;c__Gammaproteobacteria;o__Pseudomonadales;f__Moraxellaceae;g__Acinetobacter;s__unknown_9
single_bin_12_1158	single_bin_12_210	d__Bacteria;p__Patescibacteria;c__Microgenomatia;o__UBA1400;f__PJMF01;g__;s__unknown_5	d__Bacteria;p__Patescibacteria;c__Dojkabacteria;o__;f__;g__;s__unknown_0
single_bin_12_1158	single_bin_12_563	d__Bacteria;p__Patescibacteria;c__Microgenomatia;o__UBA1400;f__PJMF01;g__;s__unknown_5	d__Bacteria;p__Proteobacteria;c__Gammaproteobacteria;o__Pseudomonadales;f__Moraxellaceae;g__Acinetobacter;s__Acinetobacter sp009707625
single_bin_12_1158	single_bin_12_78	d__Bacteria;p__Patescibacteria;c__Microgenomatia;o__UBA1400;f__PJMF01;g__;s__unknown_5	d__Bacteria;p__Patescibacteria;c__Microgenomatia;o__UBA1406;f__;g__;s__unknown_0
single_bin_12_1158	single_bin_12_24	d__Bacteria;p__Patescibacteria;c__Microgenomatia;o__UBA1400;f__PJMF01;g__;s__unknown_5	d__Bacteria;p__;c__;o__;f__;g__;s__unknown_0
single_bin_12_1158	single_bin_12_3141	d__Bacteria;p__Patescibacteria;c__Microgenomatia;o__UBA1400;f__PJMF01;g__;s__unknown_5	d__Bacteria;p__Firmicutes_B;c__TC1;o__TC1;f__TC1;g__TC1;s__unknown_0
single_bin_12_1158	single_bin_12_773	d__Bacteria;p__Patescibacteria;c__Microgenomatia;o__UBA1400;f__PJMF01;g__;s__unknown_5	d__Bacteria;p__Patescibacteria;c__Microgenomatia;o__UBA1406;f__GWC2-37-13;g__UBA1450;s__unknown_5
single_bin_12_1158	single_bin_12_3287	d__Bacteria;p__Patescibacteria;c__Microgenomatia;o__UBA1400;f__PJMF01;g__;s__unknown_5	d__Bacteria;p__Bdellovibrionota;c__Bdellovibrionia;o__Bdellovibrionales;f__;g__;s__unknown_1
single_bin_12_1158	single_bin_12_563	d__Bacteria;p__Patescibacteria;c__Microgenomatia;o__UBA1400;f__PJMF01;g__;s__unknown_5	d__Bacteria;p__Proteobacteria;c__Gammaproteobacteria;o__Pseudomonadales;f__Moraxellaceae;g__Acinetobacter;s__Acinetobacter sp009707625
single_bin_12_1158	single_bin_12_538	d__Bacteria;p__Patescibacteria;c__Microgenomatia;o__UBA1400;f__PJMF01;g__;s__unknown_5	d__Bacteria;p__Proteobacteria;c__Gammaproteobacteria;o__Pseudomonadales;f__Pseudomonadaceae;g__Pseudomonas_E;s__Pseudomonas_E fragi
single_bin_12_1158	single_bin_S_3608	d__Bacteria;p__Patescibacteria;c__Microgenomatia;o__UBA1400;f__PJMF01;g__;s__unknown_5	d__Bacteria;p__Patescibacteria;c__WWE3;o__UBA101185;f__;g__;s__unknown_0
single_bin_12_1158	single_bin_12_3345	d__Bacteria;p__Patescibacteria;c__Microgenomatia;o__UBA1400;f__PJMF01;g__;s__unknown_5	d__Bacteria;p__Proteobacteria;c__Gammaproteobacteria;o__Pseudomonadales;f__Moraxellaceae;g__Acinetobacter;s__Acinetobacter johnsonii
single_bin_12_1158	single_bin_12_2658	d__Bacteria;p__Patescibacteria;c__Microgenomatia;o__UBA1400;f__PJMF01;g__;s__unknown_5	d__Bacteria;p__Proteobacteria;c__Alphaproteobacteria;o__Sphingomonadales;f__Emcibacteraceae;g__UBA4441;s__unknown_2
single_bin_12_1158	single_bin_12_697	d__Bacteria;p__Patescibacteria;c__Microgenomatia;o__UBA1400;f__PJMF01;g__;s__unknown_5	d__Bacteria;p__Proteobacteria;c__Gammaproteobacteria;o__Pseudomonadales;f__Moraxellaceae;g__Acinetobacter;s__unknown_4
single_bin_12_1158	single_bin_12_697	d__Bacteria;p__Patescibacteria;c__Microgenomatia;o__UBA1400;f__PJMF01;g__;s__unknown_5	d__Bacteria;p__Proteobacteria;c__Gammaproteobacteria;o__Pseudomonadales;f__Moraxellaceae;g__Acinetobacter;s__unknown_4
single_bin_12_1158	single_bin_12_210	d__Bacteria;p__Patescibacteria;c__Microgenomatia;o__UBA1400;f__PJMF01;g__;s__unknown_5	d__Bacteria;p__Patescibacteria;c__Dojkabacteria;o__;f__;g__;s__unknown_0
single_bin_12_1158	single_bin_S_3590	d__Bacteria;p__Patescibacteria;c__Microgenomatia;o__UBA1400;f__PJMF01;g__;s__unknown_5	d__Bacteria;p__Proteobacteria;c__Gammaproteobacteria;o__;f__;g__;s__unknown_0
single_bin_12_1163	single_bin_12_1162	d__Bacteria;p__Firmicutes_A;c__Clostridia;o__Oscillospirales;f__Ruminococcaceae;g__RGIG4131;s__unknown_0	d__Bacteria;p__Firmicutes_A;c__Clostridia;o__Oscillospirales;f__Ruminococcaceae;g__;s__unknown_2
single_bin_12_1186	single_bin_12_2679	d__Bacteria;p__Eremiobacterota;c__Xenobia;o__Xenobiales;f__JADMJV01;g__;s__unknown_0	d__Bacteria;p__Proteobacteria;c__Gammaproteobacteria;o__Pseudomonadales;f__Pseudohongiellaceae;g__UBA5078;s__unknown_0
single_bin_12_1186	single_bin_12_2679	d__Bacteria;p__Eremiobacterota;c__Xenobia;o__Xenobiales;f__JADMJV01;g__;s__unknown_0	d__Bacteria;p__Proteobacteria;c__Gammaproteobacteria;o__Pseudomonadales;f__Pseudohongiellaceae;g__UBA5078;s__unknown_0
single_bin_12_1186	single_bin_12_2640	d__Bacteria;p__Eremiobacterota;c__Xenobia;o__Xenobiales;f__JADMJV01;g__;s__unknown_0	d__Bacteria;p__Cyanobacteria;c__Vampirovibrionia;o__Obscuribacterales;f__Obscuribacteraceae;g__RI-106;s__unknown_0
single_bin_12_1186	single_bin_12_764	d__Bacteria;p__Eremiobacterota;c__Xenobia;o__Xenobiales;f__JADMJV01;g__;s__unknown_0	d__Bacteria;p__Proteobacteria;c__Gammaproteobacteria;o__Enterobacterales;f__Vibrionaceae;g__Vibrio;s__Vibrio metschnikovii
single_bin_12_1197	single_bin_12_2625	d__Bacteria;p__Firmicutes_A;c__Clostridia;o__Lachnospirales;f__Lachnospiraceae;g__Lachnospira;s__Lachnospira sp000437735	d__Bacteria;p__Firmicutes_A;c__Clostridia;o__Lachnospirales;f__Lachnospiraceae;g__Agathobacter;s__Agathobacter rectalis
single_bin_12_1214	single_bin_12_1155	d__Bacteria;p__Proteobacteria;c__Gammaproteobacteria;o__JABDGN01;f__;g__;s__unknown_0	d__Bacteria;p__Proteobacteria;c__Gammaproteobacteria;o__JAFEDO01;f__JAFEDO01;g__;s__unknown_1
single_bin_12_1214	single_bin_12_2992	d__Bacteria;p__Proteobacteria;c__Gammaproteobacteria;o__JABDGN01;f__;g__;s__unknown_0	d__Bacteria;p__Firmicutes;c__Bacilli;o__Lactobacillales;f__Listeriaceae;g__Brochothrix;s__Brochothrix thermosphacta
single_bin_12_1214	single_bin_12_2599	d__Bacteria;p__Proteobacteria;c__Gammaproteobacteria;o__JABDGN01;f__;g__;s__unknown_0	d__Bacteria;p__Proteobacteria;c__Gammaproteobacteria;o__Enterobacterales;f__Shewanellaceae;g__Shewanella;s__Shewanella sp002966515
single_bin_12_1229	single_bin_12_3394	d__Bacteria;p__Patescibacteria;c__Microgenomatia;o__UBA1406;f__GWC2-37-13;g__UBA1450;s__unknown_3	d__Bacteria;p__Proteobacteria;c__Gammaproteobacteria;o__Coxiellales;f__Coxiellaceae;g__2-12-FULL-42-15;s__unknown_0
single_bin_12_1229	single_bin_12_3471	d__Bacteria;p__Patescibacteria;c__Microgenomatia;o__UBA1406;f__GWC2-37-13;g__UBA1450;s__unknown_3	d__Bacteria;p__Firmicutes_A;c__Clostridia;o__Lachnospirales;f__Lachnospiraceae;g__Dorea_A;s__Dorea_A longicatena_B
single_bin_12_1229	single_bin_12_1056	d__Bacteria;p__Patescibacteria;c__Microgenomatia;o__UBA1406;f__GWC2-37-13;g__UBA1450;s__unknown_3	d__Bacteria;p__Firmicutes_A;c__Clostridia;o__Lachnospirales;f__Lachnospiraceae;g__;s__unknown_0
single_bin_12_1233	single_bin_12_1044	d__Bacteria;p__Bdellovibrionota_C;c__UBA2361;o__UBA2361;f__J135;g__;s__unknown_0	d__Bacteria;p__Bdellovibrionota_C;c__UBA2361;o__UBA2361;f__RFPC01;g__;s__unknown_0
single_bin_12_124	single_bin_12_429	d__Bacteria;p__Patescibacteria;c__Saccharimonadia;o__Saccharimonadales;f__UBA7683;g__;s__unknown_4	d__Bacteria;p__Patescibacteria;c__Saccharimonadia;o__Saccharimonadales;f__UBA7683;g__;s__unknown_1
single_bin_12_124	single_bin_12_3286	d__Bacteria;p__Patescibacteria;c__Saccharimonadia;o__Saccharimonadales;f__UBA7683;g__;s__unknown_4	d__Bacteria;p__Proteobacteria;c__Gammaproteobacteria;o__Pseudomonadales;f__Oleiphilaceae;g__;s__unknown_0
single_bin_12_124	single_bin_S_3590	d__Bacteria;p__Patescibacteria;c__Saccharimonadia;o__Saccharimonadales;f__UBA7683;g__;s__unknown_4	d__Bacteria;p__Proteobacteria;c__Gammaproteobacteria;o__;f__;g__;s__unknown_0
single_bin_12_1252	single_bin_12_3418	d__Bacteria;p__Bacteroidota;c__Kapabacteria;o__Kapabacteriales;f__UBA2268;g__;s__unknown_0	d__Bacteria;p__Bdellovibrionota;c__Bdellovibrionia;o__Bdellovibrionales;f__UBA6776;g__;s__unknown_1
single_bin_12_1252	single_bin_12_2669	d__Bacteria;p__Bacteroidota;c__Kapabacteria;o__Kapabacteriales;f__UBA2268;g__;s__unknown_0	d__Bacteria;p__Bdellovibrionota;c__Bdellovibrionia;o__Bdellovibrionales;f__UBA6776;g__JADJVA01;s__unknown_0
single_bin_12_1254	single_bin_12_1079	d__Bacteria;p__Proteobacteria;c__Alphaproteobacteria;o__Rhodospirillales;f__Rhodospirillaceae;g__VGEM01;s__unknown_0	d__Bacteria;p__Firmicutes_C;c__Negativicutes;o__Acidaminococcales;f__Acidaminococcaceae;g__RZYP01;s__unknown_0
single_bin_12_1254	single_bin_S_3590	d__Bacteria;p__Proteobacteria;c__Alphaproteobacteria;o__Rhodospirillales;f__Rhodospirillaceae;g__VGEM01;s__unknown_0	d__Bacteria;p__Proteobacteria;c__Gammaproteobacteria;o__;f__;g__;s__unknown_0
single_bin_12_1270	single_bin_12_3326	d__Bacteria;p__Chlamydiota;c__Chlamydiia;o__Chlamydiales;f__JAFEGQ01;g__;s__unknown_0	d__Bacteria;p__Patescibacteria;c__Microgenomatia;o__UBA1406;f__GWC2-37-13;g__;s__unknown_0
single_bin_12_1270	single_bin_12_3438	d__Bacteria;p__Chlamydiota;c__Chlamydiia;o__Chlamydiales;f__JAFEGQ01;g__;s__unknown_0	d__Bacteria;p__Proteobacteria;c__Gammaproteobacteria;o__Pseudomonadales;f__Moraxellaceae;g__Acinetobacter;s__unknown_0
single_bin_12_1270	single_bin_12_1476	d__Bacteria;p__Chlamydiota;c__Chlamydiia;o__Chlamydiales;f__JAFEGQ01;g__;s__unknown_0	d__Bacteria;p__Patescibacteria;c__Microgenomatia;o__UBA1406;f__GWC2-37-13;g__UBA1450;s__unknown_1
single_bin_12_1270	single_bin_S_3590	d__Bacteria;p__Chlamydiota;c__Chlamydiia;o__Chlamydiales;f__JAFEGQ01;g__;s__unknown_0	d__Bacteria;p__Proteobacteria;c__Gammaproteobacteria;o__;f__;g__;s__unknown_0
single_bin_12_1270	single_bin_12_3494	d__Bacteria;p__Chlamydiota;c__Chlamydiia;o__Chlamydiales;f__JAFEGQ01;g__;s__unknown_0	d__Bacteria;p__Proteobacteria;c__Gammaproteobacteria;o__Pseudomonadales;f__Moraxellaceae;g__Acinetobacter;s__unknown_3
single_bin_12_1270	single_bin_12_3345	d__Bacteria;p__Chlamydiota;c__Chlamydiia;o__Chlamydiales;f__JAFEGQ01;g__;s__unknown_0	d__Bacteria;p__Proteobacteria;c__Gammaproteobacteria;o__Pseudomonadales;f__Moraxellaceae;g__Acinetobacter;s__Acinetobacter johnsonii
single_bin_12_1270	single_bin_12_2590	d__Bacteria;p__Chlamydiota;c__Chlamydiia;o__Chlamydiales;f__JAFEGQ01;g__;s__unknown_0	d__Bacteria;p__Proteobacteria;c__Gammaproteobacteria;o__Pseudomonadales;f__Moraxellaceae;g__Acinetobacter;s__unknown_2
single_bin_12_1273	single_bin_12_3345	d__Bacteria;p__Proteobacteria;c__Gammaproteobacteria;o__Enterobacterales;f__Psittacicellaceae;g__;s__unknown_0	d__Bacteria;p__Proteobacteria;c__Gammaproteobacteria;o__Pseudomonadales;f__Moraxellaceae;g__Acinetobacter;s__Acinetobacter johnsonii
single_bin_12_1273	single_bin_12_475	d__Bacteria;p__Proteobacteria;c__Gammaproteobacteria;o__Enterobacterales;f__Psittacicellaceae;g__;s__unknown_0	d__Bacteria;p__Patescibacteria;c__Microgenomatia;o__UBA1400;f__PJMF01;g__;s__unknown_1
single_bin_12_1273	single_bin_12_2940	d__Bacteria;p__Proteobacteria;c__Gammaproteobacteria;o__Enterobacterales;f__Psittacicellaceae;g__;s__unknown_0	d__Bacteria;p__Patescibacteria;c__Microgenomatia;o__UBA1406;f__GWC2-37-13;g__;s__unknown_1
single_bin_12_1273	single_bin_12_2658	d__Bacteria;p__Proteobacteria;c__Gammaproteobacteria;o__Enterobacterales;f__Psittacicellaceae;g__;s__unknown_0	d__Bacteria;p__Proteobacteria;c__Alphaproteobacteria;o__Sphingomonadales;f__Emcibacteraceae;g__UBA4441;s__unknown_2
single_bin_12_1273	single_bin_12_2992	d__Bacteria;p__Proteobacteria;c__Gammaproteobacteria;o__Enterobacterales;f__Psittacicellaceae;g__;s__unknown_0	d__Bacteria;p__Firmicutes;c__Bacilli;o__Lactobacillales;f__Listeriaceae;g__Brochothrix;s__Brochothrix thermosphacta
single_bin_12_1273	single_bin_12_3504	d__Bacteria;p__Proteobacteria;c__Gammaproteobacteria;o__Enterobacterales;f__Psittacicellaceae;g__;s__unknown_0	d__Bacteria;p__Proteobacteria;c__Gammaproteobacteria;o__Pseudomonadales;f__Moraxellaceae;g__Agitococcus;s__unknown_0
single_bin_12_1273	single_bin_12_3345	d__Bacteria;p__Proteobacteria;c__Gammaproteobacteria;o__Enterobacterales;f__Psittacicellaceae;g__;s__unknown_0	d__Bacteria;p__Proteobacteria;c__Gammaproteobacteria;o__Pseudomonadales;f__Moraxellaceae;g__Acinetobacter;s__Acinetobacter johnsonii
single_bin_12_1273	single_bin_12_3494	d__Bacteria;p__Proteobacteria;c__Gammaproteobacteria;o__Enterobacterales;f__Psittacicellaceae;g__;s__unknown_0	d__Bacteria;p__Proteobacteria;c__Gammaproteobacteria;o__Pseudomonadales;f__Moraxellaceae;g__Acinetobacter;s__unknown_3
single_bin_12_1273	single_bin_12_660	d__Bacteria;p__Proteobacteria;c__Gammaproteobacteria;o__Enterobacterales;f__Psittacicellaceae;g__;s__unknown_0	d__Bacteria;p__Proteobacteria;c__Gammaproteobacteria;o__Enterobacterales;f__Aeromonadaceae;g__Aeromonas;s__unknown_2
single_bin_12_1273	single_bin_12_40	d__Bacteria;p__Proteobacteria;c__Gammaproteobacteria;o__Enterobacterales;f__Psittacicellaceae;g__;s__unknown_0	d__Bacteria;p__Patescibacteria;c__Saccharimonadia;o__Saccharimonadales;f__JACDFO01;g__;s__unknown_0
single_bin_12_1273	single_bin_12_78	d__Bacteria;p__Proteobacteria;c__Gammaproteobacteria;o__Enterobacterales;f__Psittacicellaceae;g__;s__unknown_0	d__Bacteria;p__Patescibacteria;c__Microgenomatia;o__UBA1406;f__;g__;s__unknown_0
single_bin_12_1273	single_bin_12_698	d__Bacteria;p__Proteobacteria;c__Gammaproteobacteria;o__Enterobacterales;f__Psittacicellaceae;g__;s__unknown_0	d__Bacteria;p__Proteobacteria;c__Gammaproteobacteria;o__Pseudomonadales;f__Moraxellaceae;g__Acinetobacter;s__unknown_10
single_bin_12_1273	single_bin_12_3438	d__Bacteria;p__Proteobacteria;c__Gammaproteobacteria;o__Enterobacterales;f__Psittacicellaceae;g__;s__unknown_0	d__Bacteria;p__Proteobacteria;c__Gammaproteobacteria;o__Pseudomonadales;f__Moraxellaceae;g__Acinetobacter;s__unknown_0
single_bin_12_1273	single_bin_12_3420	d__Bacteria;p__Proteobacteria;c__Gammaproteobacteria;o__Enterobacterales;f__Psittacicellaceae;g__;s__unknown_0	d__Bacteria;p__Patescibacteria;c__JAEDAM01;o__BD1-5;f__UBA2023;g__;s__unknown_0
single_bin_12_1273	single_bin_12_1039	d__Bacteria;p__Proteobacteria;c__Gammaproteobacteria;o__Enterobacterales;f__Psittacicellaceae;g__;s__unknown_0	d__Bacteria;p__Proteobacteria;c__Gammaproteobacteria;o__Pseudomonadales;f__Moraxellaceae;g__Acinetobacter;s__Acinetobacter bohemicus
single_bin_12_1275	single_bin_12_243	d__Bacteria;p__Proteobacteria;c__Gammaproteobacteria;o__Enterobacterales;f__Enterobacteriaceae;g__Klebsiella;s__Klebsiella ornithinolytica	d__Bacteria;p__Proteobacteria;c__Gammaproteobacteria;o__Enterobacterales;f__Enterobacteriaceae;g__Klebsiella;s__Klebsiella oxytoca
single_bin_12_1275	single_bin_12_2539	d__Bacteria;p__Proteobacteria;c__Gammaproteobacteria;o__Enterobacterales;f__Enterobacteriaceae;g__Klebsiella;s__Klebsiella ornithinolytica	d__Bacteria;p__Proteobacteria;c__Gammaproteobacteria;o__Enterobacterales;f__Aeromonadaceae;g__Aeromonas;s__Aeromonas caviae
single_bin_12_1275	single_bin_12_538	d__Bacteria;p__Proteobacteria;c__Gammaproteobacteria;o__Enterobacterales;f__Enterobacteriaceae;g__Klebsiella;s__Klebsiella ornithinolytica	d__Bacteria;p__Proteobacteria;c__Gammaproteobacteria;o__Pseudomonadales;f__Pseudomonadaceae;g__Pseudomonas_E;s__Pseudomonas_E fragi
single_bin_12_1275	single_bin_12_243	d__Bacteria;p__Proteobacteria;c__Gammaproteobacteria;o__Enterobacterales;f__Enterobacteriaceae;g__Klebsiella;s__Klebsiella ornithinolytica	d__Bacteria;p__Proteobacteria;c__Gammaproteobacteria;o__Enterobacterales;f__Enterobacteriaceae;g__Klebsiella;s__Klebsiella oxytoca
single_bin_12_1275	single_bin_12_2700	d__Bacteria;p__Proteobacteria;c__Gammaproteobacteria;o__Enterobacterales;f__Enterobacteriaceae;g__Klebsiella;s__Klebsiella ornithinolytica	d__Bacteria;p__Proteobacteria;c__Gammaproteobacteria;o__Enterobacterales;f__Enterobacteriaceae;g__Escherichia;s__Escherichia coli
single_bin_12_1275	single_bin_12_243	d__Bacteria;p__Proteobacteria;c__Gammaproteobacteria;o__Enterobacterales;f__Enterobacteriaceae;g__Klebsiella;s__Klebsiella ornithinolytica	d__Bacteria;p__Proteobacteria;c__Gammaproteobacteria;o__Enterobacterales;f__Enterobacteriaceae;g__Klebsiella;s__Klebsiella oxytoca
single_bin_12_1275	single_bin_12_1990	d__Bacteria;p__Proteobacteria;c__Gammaproteobacteria;o__Enterobacterales;f__Enterobacteriaceae;g__Klebsiella;s__Klebsiella ornithinolytica	d__Bacteria;p__Patescibacteria;c__Microgenomatia;o__UBA1406;f__GWC2-37-13;g__JACOTV01;s__unknown_0
single_bin_12_1275	single_bin_12_243	d__Bacteria;p__Proteobacteria;c__Gammaproteobacteria;o__Enterobacterales;f__Enterobacteriaceae;g__Klebsiella;s__Klebsiella ornithinolytica	d__Bacteria;p__Proteobacteria;c__Gammaproteobacteria;o__Enterobacterales;f__Enterobacteriaceae;g__Klebsiella;s__Klebsiella oxytoca
single_bin_12_1275	single_bin_12_1862	d__Bacteria;p__Proteobacteria;c__Gammaproteobacteria;o__Enterobacterales;f__Enterobacteriaceae;g__Klebsiella;s__Klebsiella ornithinolytica	d__Bacteria;p__Bdellovibrionota_C;c__UBA2361;o__UBA2361;f__JAAYZI01;g__;s__unknown_1
single_bin_12_1275	single_bin_12_2760	d__Bacteria;p__Proteobacteria;c__Gammaproteobacteria;o__Enterobacterales;f__Enterobacteriaceae;g__Klebsiella;s__Klebsiella ornithinolytica	d__Bacteria;p__Patescibacteria;c__Microgenomatia;o__;f__;g__;s__unknown_0
single_bin_12_1275	single_bin_12_2940	d__Bacteria;p__Proteobacteria;c__Gammaproteobacteria;o__Enterobacterales;f__Enterobacteriaceae;g__Klebsiella;s__Klebsiella ornithinolytica	d__Bacteria;p__Patescibacteria;c__Microgenomatia;o__UBA1406;f__GWC2-37-13;g__;s__unknown_1
single_bin_12_1286	single_bin_12_3024	d__Bacteria;p__Proteobacteria;c__Alphaproteobacteria;o__Rickettsiales;f__UBA3002;g__;s__unknown_0	d__Bacteria;p__;c__;o__;f__;g__;s__unknown_1
single_bin_12_1286	single_bin_12_231	d__Bacteria;p__Proteobacteria;c__Alphaproteobacteria;o__Rickettsiales;f__UBA3002;g__;s__unknown_0	d__Bacteria;p__Proteobacteria;c__Gammaproteobacteria;o__Enterobacterales;f__Enterobacteriaceae;g__Enterobacter;s__Enterobacter cloacae_P
single_bin_12_1286	single_bin_12_2757	d__Bacteria;p__Proteobacteria;c__Alphaproteobacteria;o__Rickettsiales;f__UBA3002;g__;s__unknown_0	d__Bacteria;p__Proteobacteria;c__Gammaproteobacteria;o__JAGOUU01;f__JAGOUU01;g__JAGOUU01;s__unknown_0
single_bin_12_1286	single_bin_12_2479	d__Bacteria;p__Proteobacteria;c__Alphaproteobacteria;o__Rickettsiales;f__UBA3002;g__;s__unknown_0	d__Bacteria;p__Proteobacteria;c__Gammaproteobacteria;o__Pseudomonadales;f__Ketobacteraceae;g__Ch67;s__unknown_0
single_bin_12_1286	single_bin_12_3488	d__Bacteria;p__Proteobacteria;c__Alphaproteobacteria;o__Rickettsiales;f__UBA3002;g__;s__unknown_0	d__Bacteria;p__Proteobacteria;c__Gammaproteobacteria;o__Pseudomonadales;f__Moraxellaceae;g__Acinetobacter;s__Acinetobacter gandensis
single_bin_12_1286	single_bin_12_3420	d__Bacteria;p__Proteobacteria;c__Alphaproteobacteria;o__Rickettsiales;f__UBA3002;g__;s__unknown_0	d__Bacteria;p__Patescibacteria;c__JAEDAM01;o__BD1-5;f__UBA2023;g__;s__unknown_0
single_bin_12_1296	single_bin_12_1296	d__Bacteria;p__Bdellovibrionota;c__Bacteriovoracia;o__Bacteriovoracales;f__Bacteriovoracaceae;g__;s__unknown_5	d__Bacteria;p__Bdellovibrionota;c__Bacteriovoracia;o__Bacteriovoracales;f__Bacteriovoracaceae;g__;s__unknown_5
single_bin_12_1296	single_bin_12_2198	d__Bacteria;p__Bdellovibrionota;c__Bacteriovoracia;o__Bacteriovoracales;f__Bacteriovoracaceae;g__;s__unknown_5	d__Bacteria;p__Bdellovibrionota;c__Bdellovibrionia;o__Bdellovibrionales;f__UBA6776;g__;s__unknown_0
single_bin_12_1307	single_bin_12_2711	d__Bacteria;p__Campylobacterota;c__Campylobacteria;o__Campylobacterales;f__Arcobacteraceae;g__Aliarcobacter;s__unknown_1	d__Bacteria;p__Campylobacterota;c__Campylobacteria;o__Campylobacterales;f__Arcobacteraceae;g__Aliarcobacter;s__Aliarcobacter cryaerophilus_A
single_bin_12_1307	single_bin_12_2718	d__Bacteria;p__Campylobacterota;c__Campylobacteria;o__Campylobacterales;f__Arcobacteraceae;g__Aliarcobacter;s__unknown_1	d__Bacteria;p__Campylobacterota;c__Campylobacteria;o__Campylobacterales;f__Arcobacteraceae;g__UBA4036;s__unknown_0
single_bin_12_1307	single_bin_12_1014	d__Bacteria;p__Campylobacterota;c__Campylobacteria;o__Campylobacterales;f__Arcobacteraceae;g__Aliarcobacter;s__unknown_1	d__Bacteria;p__Proteobacteria;c__Alphaproteobacteria;o__Micavibrionales;f__Micavibrionaceae;g__UM-FILTER-47-13;s__unknown_0
single_bin_12_1307	single_bin_12_2233	d__Bacteria;p__Campylobacterota;c__Campylobacteria;o__Campylobacterales;f__Arcobacteraceae;g__Aliarcobacter;s__unknown_1	d__Bacteria;p__Proteobacteria;c__Alphaproteobacteria;o__Micavibrionales;f__Micavibrionaceae;g__;s__unknown_3
single_bin_12_1307	single_bin_12_3494	d__Bacteria;p__Campylobacterota;c__Campylobacteria;o__Campylobacterales;f__Arcobacteraceae;g__Aliarcobacter;s__unknown_1	d__Bacteria;p__Proteobacteria;c__Gammaproteobacteria;o__Pseudomonadales;f__Moraxellaceae;g__Acinetobacter;s__unknown_3
single_bin_12_1308	single_bin_12_931	d__Bacteria;p__Campylobacterota;c__Campylobacteria;o__Campylobacterales;f__Arcobacteraceae;g__Aliarcobacter;s__unknown_3	d__Bacteria;p__Campylobacterota;c__Campylobacteria;o__Campylobacterales;f__Arcobacteraceae;g__Halarcobacter;s__unknown_0
single_bin_12_1308	single_bin_12_2337	d__Bacteria;p__Campylobacterota;c__Campylobacteria;o__Campylobacterales;f__Arcobacteraceae;g__Aliarcobacter;s__unknown_3	d__Bacteria;p__Proteobacteria;c__Alphaproteobacteria;o__Rickettsiales;f__Midichloriaceae;g__;s__unknown_1
single_bin_12_1308	single_bin_12_1311	d__Bacteria;p__Campylobacterota;c__Campylobacteria;o__Campylobacterales;f__Arcobacteraceae;g__Aliarcobacter;s__unknown_3	d__Bacteria;p__Campylobacterota;c__Campylobacteria;o__Campylobacterales;f__Arcobacteraceae;g__Halarcobacter;s__unknown_1
single_bin_12_1308	single_bin_12_930	d__Bacteria;p__Campylobacterota;c__Campylobacteria;o__Campylobacterales;f__Arcobacteraceae;g__Aliarcobacter;s__unknown_3	d__Bacteria;p__Campylobacterota;c__Campylobacteria;o__Campylobacterales;f__Arcobacteraceae;g__Halarcobacter;s__unknown_2
single_bin_12_1308	single_bin_12_859	d__Bacteria;p__Campylobacterota;c__Campylobacteria;o__Campylobacterales;f__Arcobacteraceae;g__Aliarcobacter;s__unknown_3	d__Bacteria;p__Campylobacterota;c__Campylobacteria;o__Campylobacterales;f__Arcobacteraceae;g__Aliarcobacter;s__unknown_2
single_bin_12_1311	single_bin_12_930	d__Bacteria;p__Campylobacterota;c__Campylobacteria;o__Campylobacterales;f__Arcobacteraceae;g__Halarcobacter;s__unknown_1	d__Bacteria;p__Campylobacterota;c__Campylobacteria;o__Campylobacterales;f__Arcobacteraceae;g__Halarcobacter;s__unknown_2
single_bin_12_1311	single_bin_12_2718	d__Bacteria;p__Campylobacterota;c__Campylobacteria;o__Campylobacterales;f__Arcobacteraceae;g__Halarcobacter;s__unknown_1	d__Bacteria;p__Campylobacterota;c__Campylobacteria;o__Campylobacterales;f__Arcobacteraceae;g__UBA4036;s__unknown_0
single_bin_12_1311	single_bin_12_931	d__Bacteria;p__Campylobacterota;c__Campylobacteria;o__Campylobacterales;f__Arcobacteraceae;g__Halarcobacter;s__unknown_1	d__Bacteria;p__Campylobacterota;c__Campylobacteria;o__Campylobacterales;f__Arcobacteraceae;g__Halarcobacter;s__unknown_0
single_bin_12_1311	single_bin_12_2337	d__Bacteria;p__Campylobacterota;c__Campylobacteria;o__Campylobacterales;f__Arcobacteraceae;g__Halarcobacter;s__unknown_1	d__Bacteria;p__Proteobacteria;c__Alphaproteobacteria;o__Rickettsiales;f__Midichloriaceae;g__;s__unknown_1
single_bin_12_1311	single_bin_12_1308	d__Bacteria;p__Campylobacterota;c__Campylobacteria;o__Campylobacterales;f__Arcobacteraceae;g__Halarcobacter;s__unknown_1	d__Bacteria;p__Campylobacterota;c__Campylobacteria;o__Campylobacterales;f__Arcobacteraceae;g__Aliarcobacter;s__unknown_3
single_bin_12_1321	single_bin_12_1759	d__Bacteria;p__Bdellovibrionota;c__Oligoflexia;o__Oligoflexales;f__JAGOVF01;g__;s__unknown_1	d__Bacteria;p__Bdellovibrionota;c__Oligoflexia;o__Oligoflexales;f__JAGOVF01;g__JAGOVF01;s__unknown_0
single_bin_12_1323	single_bin_12_566	d__Bacteria;p__Bdellovibrionota_C;c__UBA2361;o__UBA2361;f__RFPC01;g__RFPC01;s__unknown_0	d__Bacteria;p__Planctomycetota;c__SZUA-567;o__SZUA-567;f__SZUA-567;g__SZUA-421;s__unknown_0
single_bin_12_1329	single_bin_12_3286	d__Bacteria;p__Proteobacteria;c__Gammaproteobacteria;o__Coxiellales;f__Coxiellaceae;g__2-12-FULL-42-15;s__unknown_1	d__Bacteria;p__Proteobacteria;c__Gammaproteobacteria;o__Pseudomonadales;f__Oleiphilaceae;g__;s__unknown_0
single_bin_12_1343	single_bin_12_1758	d__Bacteria;p__Bacteroidota;c__Bacteroidia;o__Chitinophagales;f__Chitinophagaceae;g__Flavipsychrobacter;s__unknown_0	d__Bacteria;p__Bdellovibrionota_C;c__UBA2361;o__UBA2361;f__;g__;s__unknown_2
single_bin_12_1348	single_bin_12_773	d__Bacteria;p__Firmicutes;c__Bacilli;o__Bacillales_A;f__Planococcaceae;g__Planococcus;s__Planococcus okeanokoites	d__Bacteria;p__Patescibacteria;c__Microgenomatia;o__UBA1406;f__GWC2-37-13;g__UBA1450;s__unknown_5
single_bin_12_1348	single_bin_12_2680	d__Bacteria;p__Firmicutes;c__Bacilli;o__Bacillales_A;f__Planococcaceae;g__Planococcus;s__Planococcus okeanokoites	d__Bacteria;p__Bacteroidota;c__Bacteroidia;o__Cytophagales;f__Cyclobacteriaceae;g__ELB16-189;s__unknown_1
single_bin_12_1348	single_bin_12_579	d__Bacteria;p__Firmicutes;c__Bacilli;o__Bacillales_A;f__Planococcaceae;g__Planococcus;s__Planococcus okeanokoites	d__Bacteria;p__Proteobacteria;c__Alphaproteobacteria;o__Rickettsiales;f__Rickettsiaceae;g__SXXS01;s__unknown_1
single_bin_12_1348	single_bin_12_307	d__Bacteria;p__Firmicutes;c__Bacilli;o__Bacillales_A;f__Planococcaceae;g__Planococcus;s__Planococcus okeanokoites	d__Bacteria;p__Proteobacteria;c__Gammaproteobacteria;o__Pseudomonadales;f__Pseudomonadaceae;g__Pseudomonas_E;s__Pseudomonas_E taetrolens
single_bin_12_1348	single_bin_12_538	d__Bacteria;p__Firmicutes;c__Bacilli;o__Bacillales_A;f__Planococcaceae;g__Planococcus;s__Planococcus okeanokoites	d__Bacteria;p__Proteobacteria;c__Gammaproteobacteria;o__Pseudomonadales;f__Pseudomonadaceae;g__Pseudomonas_E;s__Pseudomonas_E fragi
single_bin_12_1348	single_bin_12_3326	d__Bacteria;p__Firmicutes;c__Bacilli;o__Bacillales_A;f__Planococcaceae;g__Planococcus;s__Planococcus okeanokoites	d__Bacteria;p__Patescibacteria;c__Microgenomatia;o__UBA1406;f__GWC2-37-13;g__;s__unknown_0
single_bin_12_1348	single_bin_12_1348	d__Bacteria;p__Firmicutes;c__Bacilli;o__Bacillales_A;f__Planococcaceae;g__Planococcus;s__Planococcus okeanokoites	d__Bacteria;p__Firmicutes;c__Bacilli;o__Bacillales_A;f__Planococcaceae;g__Planococcus;s__Planococcus okeanokoites
single_bin_12_1352	single_bin_12_1407	d__Bacteria;p__Firmicutes_A;c__Clostridia;o__Oscillospirales;f__Ruminococcaceae;g__Ruminococcus_D;s__Ruminococcus_D bicirculans	d__Bacteria;p__Firmicutes_A;c__Clostridia;o__Lachnospirales;f__Lachnospiraceae;g__Dorea;s__Dorea formicigenerans
single_bin_12_1352	single_bin_12_838	d__Bacteria;p__Firmicutes_A;c__Clostridia;o__Oscillospirales;f__Ruminococcaceae;g__Ruminococcus_D;s__Ruminococcus_D bicirculans	d__Bacteria;p__Firmicutes_A;c__Clostridia;o__Lachnospirales;f__Lachnospiraceae;g__Blautia_A;s__Blautia_A sp000285855
single_bin_12_1377	single_bin_12_417	d__Bacteria;p__Proteobacteria;c__Alphaproteobacteria;o__Micavibrionales;f__Micavibrionaceae;g__;s__unknown_6	d__Bacteria;p__Eremiobacterota;c__Xenobia;o__Xenobiales;f__JADMJV01;g__;s__unknown_1
single_bin_12_1378	single_bin_S_3627	d__Bacteria;p__Bdellovibrionota;c__Bdellovibrionia;o__Bdellovibrionales;f__UBA1609;g__;s__unknown_0	d__Bacteria;p__Bdellovibrionota;c__Bdellovibrionia;o__Bdellovibrionales;f__;g__;s__unknown_0
single_bin_12_1378	single_bin_12_3332	d__Bacteria;p__Bdellovibrionota;c__Bdellovibrionia;o__Bdellovibrionales;f__UBA1609;g__;s__unknown_0	d__Bacteria;p__Bacteroidota;c__Bacteroidia;o__NS11-12g;f__UBA9320;g__VMDK01;s__unknown_0
single_bin_12_1378	single_bin_S_3627	d__Bacteria;p__Bdellovibrionota;c__Bdellovibrionia;o__Bdellovibrionales;f__UBA1609;g__;s__unknown_0	d__Bacteria;p__Bdellovibrionota;c__Bdellovibrionia;o__Bdellovibrionales;f__;g__;s__unknown_0
single_bin_12_1378	single_bin_12_2669	d__Bacteria;p__Bdellovibrionota;c__Bdellovibrionia;o__Bdellovibrionales;f__UBA1609;g__;s__unknown_0	d__Bacteria;p__Bdellovibrionota;c__Bdellovibrionia;o__Bdellovibrionales;f__UBA6776;g__JADJVA01;s__unknown_0
single_bin_12_1378	single_bin_12_3287	d__Bacteria;p__Bdellovibrionota;c__Bdellovibrionia;o__Bdellovibrionales;f__UBA1609;g__;s__unknown_0	d__Bacteria;p__Bdellovibrionota;c__Bdellovibrionia;o__Bdellovibrionales;f__;g__;s__unknown_1
single_bin_12_1406	single_bin_12_1787	d__Bacteria;p__Firmicutes_A;c__Clostridia;o__Oscillospirales;f__Acutalibacteraceae;g__Fimenecus;s__Fimenecus sp000432435	d__Bacteria;p__Firmicutes_A;c__Clostridia;o__Lachnospirales;f__Lachnospiraceae;g__Bariatricus;s__Bariatricus comes
single_bin_12_1406	single_bin_12_2625	d__Bacteria;p__Firmicutes_A;c__Clostridia;o__Oscillospirales;f__Acutalibacteraceae;g__Fimenecus;s__Fimenecus sp000432435	d__Bacteria;p__Firmicutes_A;c__Clostridia;o__Lachnospirales;f__Lachnospiraceae;g__Agathobacter;s__Agathobacter rectalis
single_bin_12_1407	single_bin_12_1785	d__Bacteria;p__Firmicutes_A;c__Clostridia;o__Lachnospirales;f__Lachnospiraceae;g__Dorea;s__Dorea formicigenerans	d__Bacteria;p__Firmicutes_A;c__Clostridia;o__Lachnospirales;f__Lachnospiraceae;g__Mediterraneibacter;s__Mediterraneibacter faecis
single_bin_12_1407	single_bin_12_1785	d__Bacteria;p__Firmicutes_A;c__Clostridia;o__Lachnospirales;f__Lachnospiraceae;g__Dorea;s__Dorea formicigenerans	d__Bacteria;p__Firmicutes_A;c__Clostridia;o__Lachnospirales;f__Lachnospiraceae;g__Mediterraneibacter;s__Mediterraneibacter faecis
single_bin_12_1407	single_bin_12_3471	d__Bacteria;p__Firmicutes_A;c__Clostridia;o__Lachnospirales;f__Lachnospiraceae;g__Dorea;s__Dorea formicigenerans	d__Bacteria;p__Firmicutes_A;c__Clostridia;o__Lachnospirales;f__Lachnospiraceae;g__Dorea_A;s__Dorea_A longicatena_B
single_bin_12_1407	single_bin_12_1787	d__Bacteria;p__Firmicutes_A;c__Clostridia;o__Lachnospirales;f__Lachnospiraceae;g__Dorea;s__Dorea formicigenerans	d__Bacteria;p__Firmicutes_A;c__Clostridia;o__Lachnospirales;f__Lachnospiraceae;g__Bariatricus;s__Bariatricus comes
single_bin_12_1407	single_bin_12_3513	d__Bacteria;p__Firmicutes_A;c__Clostridia;o__Lachnospirales;f__Lachnospiraceae;g__Dorea;s__Dorea formicigenerans	d__Bacteria;p__Firmicutes_A;c__Clostridia;o__Lachnospirales;f__Lachnospiraceae;g__Agathobacter;s__Agathobacter faecis
single_bin_12_1407	single_bin_12_436	d__Bacteria;p__Firmicutes_A;c__Clostridia;o__Lachnospirales;f__Lachnospiraceae;g__Dorea;s__Dorea formicigenerans	d__Bacteria;p__Firmicutes_A;c__Clostridia;o__Lachnospirales;f__Lachnospiraceae;g__Lachnospira;s__Lachnospira sp900316325
single_bin_12_1407	single_bin_12_1790	d__Bacteria;p__Firmicutes_A;c__Clostridia;o__Lachnospirales;f__Lachnospiraceae;g__Dorea;s__Dorea formicigenerans	d__Bacteria;p__Firmicutes_A;c__Clostridia;o__Lachnospirales;f__Lachnospiraceae;g__Oliverpabstia;s__unknown_0
single_bin_12_1407	single_bin_12_1785	d__Bacteria;p__Firmicutes_A;c__Clostridia;o__Lachnospirales;f__Lachnospiraceae;g__Dorea;s__Dorea formicigenerans	d__Bacteria;p__Firmicutes_A;c__Clostridia;o__Lachnospirales;f__Lachnospiraceae;g__Mediterraneibacter;s__Mediterraneibacter faecis
single_bin_12_1407	single_bin_12_3471	d__Bacteria;p__Firmicutes_A;c__Clostridia;o__Lachnospirales;f__Lachnospiraceae;g__Dorea;s__Dorea formicigenerans	d__Bacteria;p__Firmicutes_A;c__Clostridia;o__Lachnospirales;f__Lachnospiraceae;g__Dorea_A;s__Dorea_A longicatena_B
single_bin_12_1407	single_bin_12_2629	d__Bacteria;p__Firmicutes_A;c__Clostridia;o__Lachnospirales;f__Lachnospiraceae;g__Dorea;s__Dorea formicigenerans	d__Bacteria;p__Firmicutes_A;c__Clostridia;o__Oscillospirales;f__Acutalibacteraceae;g__Ruminococcus_E;s__Ruminococcus_E bromii_B
single_bin_12_1407	single_bin_12_436	d__Bacteria;p__Firmicutes_A;c__Clostridia;o__Lachnospirales;f__Lachnospiraceae;g__Dorea;s__Dorea formicigenerans	d__Bacteria;p__Firmicutes_A;c__Clostridia;o__Lachnospirales;f__Lachnospiraceae;g__Lachnospira;s__Lachnospira sp900316325
single_bin_12_1407	single_bin_12_436	d__Bacteria;p__Firmicutes_A;c__Clostridia;o__Lachnospirales;f__Lachnospiraceae;g__Dorea;s__Dorea formicigenerans	d__Bacteria;p__Firmicutes_A;c__Clostridia;o__Lachnospirales;f__Lachnospiraceae;g__Lachnospira;s__Lachnospira sp900316325
single_bin_12_1407	single_bin_12_1197	d__Bacteria;p__Firmicutes_A;c__Clostridia;o__Lachnospirales;f__Lachnospiraceae;g__Dorea;s__Dorea formicigenerans	d__Bacteria;p__Firmicutes_A;c__Clostridia;o__Lachnospirales;f__Lachnospiraceae;g__Lachnospira;s__Lachnospira sp000437735
single_bin_12_1407	single_bin_12_1197	d__Bacteria;p__Firmicutes_A;c__Clostridia;o__Lachnospirales;f__Lachnospiraceae;g__Dorea;s__Dorea formicigenerans	d__Bacteria;p__Firmicutes_A;c__Clostridia;o__Lachnospirales;f__Lachnospiraceae;g__Lachnospira;s__Lachnospira sp000437735
single_bin_12_1407	single_bin_12_1785	d__Bacteria;p__Firmicutes_A;c__Clostridia;o__Lachnospirales;f__Lachnospiraceae;g__Dorea;s__Dorea formicigenerans	d__Bacteria;p__Firmicutes_A;c__Clostridia;o__Lachnospirales;f__Lachnospiraceae;g__Mediterraneibacter;s__Mediterraneibacter faecis
single_bin_12_1407	single_bin_12_838	d__Bacteria;p__Firmicutes_A;c__Clostridia;o__Lachnospirales;f__Lachnospiraceae;g__Dorea;s__Dorea formicigenerans	d__Bacteria;p__Firmicutes_A;c__Clostridia;o__Lachnospirales;f__Lachnospiraceae;g__Blautia_A;s__Blautia_A sp000285855
single_bin_12_1407	single_bin_S_3553	d__Bacteria;p__Firmicutes_A;c__Clostridia;o__Lachnospirales;f__Lachnospiraceae;g__Dorea;s__Dorea formicigenerans	d__Bacteria;p__Proteobacteria;c__Alphaproteobacteria;o__Rickettsiales;f__UBA1997;g__;s__unknown_0
single_bin_12_1407	single_bin_12_1790	d__Bacteria;p__Firmicutes_A;c__Clostridia;o__Lachnospirales;f__Lachnospiraceae;g__Dorea;s__Dorea formicigenerans	d__Bacteria;p__Firmicutes_A;c__Clostridia;o__Lachnospirales;f__Lachnospiraceae;g__Oliverpabstia;s__unknown_0
single_bin_12_1407	single_bin_12_3471	d__Bacteria;p__Firmicutes_A;c__Clostridia;o__Lachnospirales;f__Lachnospiraceae;g__Dorea;s__Dorea formicigenerans	d__Bacteria;p__Firmicutes_A;c__Clostridia;o__Lachnospirales;f__Lachnospiraceae;g__Dorea_A;s__Dorea_A longicatena_B
single_bin_12_1407	single_bin_12_834	d__Bacteria;p__Firmicutes_A;c__Clostridia;o__Lachnospirales;f__Lachnospiraceae;g__Dorea;s__Dorea formicigenerans	d__Bacteria;p__Firmicutes_A;c__Clostridia;o__Lachnospirales;f__Lachnospiraceae;g__Clostridium_Q;s__Clostridium_Q fessum
single_bin_12_1407	single_bin_12_3513	d__Bacteria;p__Firmicutes_A;c__Clostridia;o__Lachnospirales;f__Lachnospiraceae;g__Dorea;s__Dorea formicigenerans	d__Bacteria;p__Firmicutes_A;c__Clostridia;o__Lachnospirales;f__Lachnospiraceae;g__Agathobacter;s__Agathobacter faecis
single_bin_12_1407	single_bin_12_3471	d__Bacteria;p__Firmicutes_A;c__Clostridia;o__Lachnospirales;f__Lachnospiraceae;g__Dorea;s__Dorea formicigenerans	d__Bacteria;p__Firmicutes_A;c__Clostridia;o__Lachnospirales;f__Lachnospiraceae;g__Dorea_A;s__Dorea_A longicatena_B
single_bin_12_1407	single_bin_12_1407	d__Bacteria;p__Firmicutes_A;c__Clostridia;o__Lachnospirales;f__Lachnospiraceae;g__Dorea;s__Dorea formicigenerans	d__Bacteria;p__Firmicutes_A;c__Clostridia;o__Lachnospirales;f__Lachnospiraceae;g__Dorea;s__Dorea formicigenerans
single_bin_12_1411	single_bin_12_2629	d__Bacteria;p__Firmicutes_A;c__Clostridia;o__Lachnospirales;f__Lachnospiraceae;g__Mediterraneibacter;s__Mediterraneibacter torques	d__Bacteria;p__Firmicutes_A;c__Clostridia;o__Oscillospirales;f__Acutalibacteraceae;g__Ruminococcus_E;s__Ruminococcus_E bromii_B
single_bin_12_1411	single_bin_12_2624	d__Bacteria;p__Firmicutes_A;c__Clostridia;o__Lachnospirales;f__Lachnospiraceae;g__Mediterraneibacter;s__Mediterraneibacter torques	d__Bacteria;p__Firmicutes_A;c__Clostridia;o__Lachnospirales;f__Lachnospiraceae;g__Ruminococcus_B;s__Ruminococcus_B gnavus
single_bin_12_1411	single_bin_12_834	d__Bacteria;p__Firmicutes_A;c__Clostridia;o__Lachnospirales;f__Lachnospiraceae;g__Mediterraneibacter;s__Mediterraneibacter torques	d__Bacteria;p__Firmicutes_A;c__Clostridia;o__Lachnospirales;f__Lachnospiraceae;g__Clostridium_Q;s__Clostridium_Q fessum
single_bin_12_1411	single_bin_12_3471	d__Bacteria;p__Firmicutes_A;c__Clostridia;o__Lachnospirales;f__Lachnospiraceae;g__Mediterraneibacter;s__Mediterraneibacter torques	d__Bacteria;p__Firmicutes_A;c__Clostridia;o__Lachnospirales;f__Lachnospiraceae;g__Dorea_A;s__Dorea_A longicatena_B
single_bin_12_1411	single_bin_12_3394	d__Bacteria;p__Firmicutes_A;c__Clostridia;o__Lachnospirales;f__Lachnospiraceae;g__Mediterraneibacter;s__Mediterraneibacter torques	d__Bacteria;p__Proteobacteria;c__Gammaproteobacteria;o__Coxiellales;f__Coxiellaceae;g__2-12-FULL-42-15;s__unknown_0
single_bin_12_1411	single_bin_12_1229	d__Bacteria;p__Firmicutes_A;c__Clostridia;o__Lachnospirales;f__Lachnospiraceae;g__Mediterraneibacter;s__Mediterraneibacter torques	d__Bacteria;p__Patescibacteria;c__Microgenomatia;o__UBA1406;f__GWC2-37-13;g__UBA1450;s__unknown_3
single_bin_12_1411	single_bin_12_3304	d__Bacteria;p__Firmicutes_A;c__Clostridia;o__Lachnospirales;f__Lachnospiraceae;g__Mediterraneibacter;s__Mediterraneibacter torques	d__Bacteria;p__Bacteroidota;c__Bacteroidia;o__Bacteroidales;f__UBA932;g__DMER64;s__unknown_0
single_bin_12_1411	single_bin_12_1827	d__Bacteria;p__Firmicutes_A;c__Clostridia;o__Lachnospirales;f__Lachnospiraceae;g__Mediterraneibacter;s__Mediterraneibacter torques	d__Bacteria;p__Firmicutes_A;c__Clostridia;o__Lachnospirales;f__Lachnospiraceae;g__Enterocloster;s__Enterocloster sp001517625
single_bin_12_1411	single_bin_12_3471	d__Bacteria;p__Firmicutes_A;c__Clostridia;o__Lachnospirales;f__Lachnospiraceae;g__Mediterraneibacter;s__Mediterraneibacter torques	d__Bacteria;p__Firmicutes_A;c__Clostridia;o__Lachnospirales;f__Lachnospiraceae;g__Dorea_A;s__Dorea_A longicatena_B
single_bin_12_1411	single_bin_12_3394	d__Bacteria;p__Firmicutes_A;c__Clostridia;o__Lachnospirales;f__Lachnospiraceae;g__Mediterraneibacter;s__Mediterraneibacter torques	d__Bacteria;p__Proteobacteria;c__Gammaproteobacteria;o__Coxiellales;f__Coxiellaceae;g__2-12-FULL-42-15;s__unknown_0
single_bin_12_1411	single_bin_12_1229	d__Bacteria;p__Firmicutes_A;c__Clostridia;o__Lachnospirales;f__Lachnospiraceae;g__Mediterraneibacter;s__Mediterraneibacter torques	d__Bacteria;p__Patescibacteria;c__Microgenomatia;o__UBA1406;f__GWC2-37-13;g__UBA1450;s__unknown_3
single_bin_12_1411	single_bin_12_1785	d__Bacteria;p__Firmicutes_A;c__Clostridia;o__Lachnospirales;f__Lachnospiraceae;g__Mediterraneibacter;s__Mediterraneibacter torques	d__Bacteria;p__Firmicutes_A;c__Clostridia;o__Lachnospirales;f__Lachnospiraceae;g__Mediterraneibacter;s__Mediterraneibacter faecis
single_bin_12_1411	single_bin_12_1787	d__Bacteria;p__Firmicutes_A;c__Clostridia;o__Lachnospirales;f__Lachnospiraceae;g__Mediterraneibacter;s__Mediterraneibacter torques	d__Bacteria;p__Firmicutes_A;c__Clostridia;o__Lachnospirales;f__Lachnospiraceae;g__Bariatricus;s__Bariatricus comes
single_bin_12_1430	single_bin_12_1735	d__Bacteria;p__Proteobacteria;c__Gammaproteobacteria;o__Enterobacterales;f__Enterobacteriaceae;g__Klebsiella;s__Klebsiella terrigena	d__Bacteria;p__Firmicutes_A;c__Clostridia;o__Lachnospirales;f__Lachnospiraceae;g__Eubacterium_G;s__unknown_0
single_bin_12_1441	single_bin_12_1621	d__Bacteria;p__Proteobacteria;c__Gammaproteobacteria;o__Chromatiales;f__Sedimenticolaceae;g__HyVt-443;s__unknown_2	d__Bacteria;p__Proteobacteria;c__Gammaproteobacteria;o__Chromatiales;f__Sedimenticolaceae;g__HyVt-443;s__unknown_1
single_bin_12_1441	single_bin_12_1621	d__Bacteria;p__Proteobacteria;c__Gammaproteobacteria;o__Chromatiales;f__Sedimenticolaceae;g__HyVt-443;s__unknown_2	d__Bacteria;p__Proteobacteria;c__Gammaproteobacteria;o__Chromatiales;f__Sedimenticolaceae;g__HyVt-443;s__unknown_1
single_bin_12_1441	single_bin_12_2556	d__Bacteria;p__Proteobacteria;c__Gammaproteobacteria;o__Chromatiales;f__Sedimenticolaceae;g__HyVt-443;s__unknown_2	d__Bacteria;p__Proteobacteria;c__Gammaproteobacteria;o__Chromatiales;f__Sedimenticolaceae;g__HyVt-443;s__unknown_0
single_bin_12_1441	single_bin_12_1621	d__Bacteria;p__Proteobacteria;c__Gammaproteobacteria;o__Chromatiales;f__Sedimenticolaceae;g__HyVt-443;s__unknown_2	d__Bacteria;p__Proteobacteria;c__Gammaproteobacteria;o__Chromatiales;f__Sedimenticolaceae;g__HyVt-443;s__unknown_1
single_bin_12_1441	single_bin_12_1621	d__Bacteria;p__Proteobacteria;c__Gammaproteobacteria;o__Chromatiales;f__Sedimenticolaceae;g__HyVt-443;s__unknown_2	d__Bacteria;p__Proteobacteria;c__Gammaproteobacteria;o__Chromatiales;f__Sedimenticolaceae;g__HyVt-443;s__unknown_1
single_bin_12_1441	single_bin_12_2556	d__Bacteria;p__Proteobacteria;c__Gammaproteobacteria;o__Chromatiales;f__Sedimenticolaceae;g__HyVt-443;s__unknown_2	d__Bacteria;p__Proteobacteria;c__Gammaproteobacteria;o__Chromatiales;f__Sedimenticolaceae;g__HyVt-443;s__unknown_0
single_bin_12_1441	single_bin_12_2556	d__Bacteria;p__Proteobacteria;c__Gammaproteobacteria;o__Chromatiales;f__Sedimenticolaceae;g__HyVt-443;s__unknown_2	d__Bacteria;p__Proteobacteria;c__Gammaproteobacteria;o__Chromatiales;f__Sedimenticolaceae;g__HyVt-443;s__unknown_0
single_bin_12_1441	single_bin_12_1621	d__Bacteria;p__Proteobacteria;c__Gammaproteobacteria;o__Chromatiales;f__Sedimenticolaceae;g__HyVt-443;s__unknown_2	d__Bacteria;p__Proteobacteria;c__Gammaproteobacteria;o__Chromatiales;f__Sedimenticolaceae;g__HyVt-443;s__unknown_1
single_bin_12_1441	single_bin_12_2556	d__Bacteria;p__Proteobacteria;c__Gammaproteobacteria;o__Chromatiales;f__Sedimenticolaceae;g__HyVt-443;s__unknown_2	d__Bacteria;p__Proteobacteria;c__Gammaproteobacteria;o__Chromatiales;f__Sedimenticolaceae;g__HyVt-443;s__unknown_0
single_bin_12_1441	single_bin_12_1441	d__Bacteria;p__Proteobacteria;c__Gammaproteobacteria;o__Chromatiales;f__Sedimenticolaceae;g__HyVt-443;s__unknown_2	d__Bacteria;p__Proteobacteria;c__Gammaproteobacteria;o__Chromatiales;f__Sedimenticolaceae;g__HyVt-443;s__unknown_2
single_bin_12_1441	single_bin_12_2556	d__Bacteria;p__Proteobacteria;c__Gammaproteobacteria;o__Chromatiales;f__Sedimenticolaceae;g__HyVt-443;s__unknown_2	d__Bacteria;p__Proteobacteria;c__Gammaproteobacteria;o__Chromatiales;f__Sedimenticolaceae;g__HyVt-443;s__unknown_0
single_bin_12_1441	single_bin_12_2556	d__Bacteria;p__Proteobacteria;c__Gammaproteobacteria;o__Chromatiales;f__Sedimenticolaceae;g__HyVt-443;s__unknown_2	d__Bacteria;p__Proteobacteria;c__Gammaproteobacteria;o__Chromatiales;f__Sedimenticolaceae;g__HyVt-443;s__unknown_0
single_bin_12_1441	single_bin_12_1621	d__Bacteria;p__Proteobacteria;c__Gammaproteobacteria;o__Chromatiales;f__Sedimenticolaceae;g__HyVt-443;s__unknown_2	d__Bacteria;p__Proteobacteria;c__Gammaproteobacteria;o__Chromatiales;f__Sedimenticolaceae;g__HyVt-443;s__unknown_1
single_bin_12_1441	single_bin_12_2556	d__Bacteria;p__Proteobacteria;c__Gammaproteobacteria;o__Chromatiales;f__Sedimenticolaceae;g__HyVt-443;s__unknown_2	d__Bacteria;p__Proteobacteria;c__Gammaproteobacteria;o__Chromatiales;f__Sedimenticolaceae;g__HyVt-443;s__unknown_0
single_bin_12_1441	single_bin_12_2556	d__Bacteria;p__Proteobacteria;c__Gammaproteobacteria;o__Chromatiales;f__Sedimenticolaceae;g__HyVt-443;s__unknown_2	d__Bacteria;p__Proteobacteria;c__Gammaproteobacteria;o__Chromatiales;f__Sedimenticolaceae;g__HyVt-443;s__unknown_0
single_bin_12_144	single_bin_12_144	d__Bacteria;p__Proteobacteria;c__Gammaproteobacteria;o__Legionellales;f__Legionellaceae;g__;s__unknown_0	d__Bacteria;p__Proteobacteria;c__Gammaproteobacteria;o__Legionellales;f__Legionellaceae;g__;s__unknown_0
single_bin_12_144	single_bin_12_144	d__Bacteria;p__Proteobacteria;c__Gammaproteobacteria;o__Legionellales;f__Legionellaceae;g__;s__unknown_0	d__Bacteria;p__Proteobacteria;c__Gammaproteobacteria;o__Legionellales;f__Legionellaceae;g__;s__unknown_0
single_bin_12_1460	single_bin_12_3286	d__Bacteria;p__Patescibacteria;c__Microgenomatia;o__UBA1400;f__PJMF01;g__;s__unknown_3	d__Bacteria;p__Proteobacteria;c__Gammaproteobacteria;o__Pseudomonadales;f__Oleiphilaceae;g__;s__unknown_0
single_bin_12_1460	single_bin_12_1488	d__Bacteria;p__Patescibacteria;c__Microgenomatia;o__UBA1400;f__PJMF01;g__;s__unknown_3	d__Bacteria;p__Chlamydiota;c__Chlamydiia;o__;f__;g__;s__unknown_0
single_bin_12_1460	single_bin_12_853	d__Bacteria;p__Patescibacteria;c__Microgenomatia;o__UBA1400;f__PJMF01;g__;s__unknown_3	d__Bacteria;p__Patescibacteria;c__Microgenomatia;o__UBA1400;f__;g__;s__unknown_7
single_bin_12_1460	single_bin_12_40	d__Bacteria;p__Patescibacteria;c__Microgenomatia;o__UBA1400;f__PJMF01;g__;s__unknown_3	d__Bacteria;p__Patescibacteria;c__Saccharimonadia;o__Saccharimonadales;f__JACDFO01;g__;s__unknown_0
single_bin_12_1460	single_bin_12_3345	d__Bacteria;p__Patescibacteria;c__Microgenomatia;o__UBA1400;f__PJMF01;g__;s__unknown_3	d__Bacteria;p__Proteobacteria;c__Gammaproteobacteria;o__Pseudomonadales;f__Moraxellaceae;g__Acinetobacter;s__Acinetobacter johnsonii
single_bin_12_1460	single_bin_12_742	d__Bacteria;p__Patescibacteria;c__Microgenomatia;o__UBA1400;f__PJMF01;g__;s__unknown_3	d__Bacteria;p__Proteobacteria;c__Gammaproteobacteria;o__Pseudomonadales;f__Moraxellaceae;g__Acinetobacter;s__unknown_7
single_bin_12_1460	single_bin_12_2590	d__Bacteria;p__Patescibacteria;c__Microgenomatia;o__UBA1400;f__PJMF01;g__;s__unknown_3	d__Bacteria;p__Proteobacteria;c__Gammaproteobacteria;o__Pseudomonadales;f__Moraxellaceae;g__Acinetobacter;s__unknown_2
single_bin_12_1460	single_bin_12_3345	d__Bacteria;p__Patescibacteria;c__Microgenomatia;o__UBA1400;f__PJMF01;g__;s__unknown_3	d__Bacteria;p__Proteobacteria;c__Gammaproteobacteria;o__Pseudomonadales;f__Moraxellaceae;g__Acinetobacter;s__Acinetobacter johnsonii
single_bin_12_1468	single_bin_12_2713	d__Bacteria;p__GCA-001730085;c__GCA-001730085;o__GCA-001730085;f__GCA-001730085;g__;s__unknown_0	d__Bacteria;p__Omnitrophota;c__Koll11;o__2-02-FULL-51-18;f__JAGOUK01;g__;s__unknown_0
single_bin_12_1476	single_bin_S_3590	d__Bacteria;p__Patescibacteria;c__Microgenomatia;o__UBA1406;f__GWC2-37-13;g__UBA1450;s__unknown_1	d__Bacteria;p__Proteobacteria;c__Gammaproteobacteria;o__;f__;g__;s__unknown_0
single_bin_12_1476	single_bin_12_1270	d__Bacteria;p__Patescibacteria;c__Microgenomatia;o__UBA1406;f__GWC2-37-13;g__UBA1450;s__unknown_1	d__Bacteria;p__Chlamydiota;c__Chlamydiia;o__Chlamydiales;f__JAFEGQ01;g__;s__unknown_0
single_bin_12_1488	single_bin_12_563	d__Bacteria;p__Chlamydiota;c__Chlamydiia;o__;f__;g__;s__unknown_0	d__Bacteria;p__Proteobacteria;c__Gammaproteobacteria;o__Pseudomonadales;f__Moraxellaceae;g__Acinetobacter;s__Acinetobacter sp009707625
single_bin_12_1488	single_bin_12_3494	d__Bacteria;p__Chlamydiota;c__Chlamydiia;o__;f__;g__;s__unknown_0	d__Bacteria;p__Proteobacteria;c__Gammaproteobacteria;o__Pseudomonadales;f__Moraxellaceae;g__Acinetobacter;s__unknown_3
single_bin_12_1488	single_bin_12_332	d__Bacteria;p__Chlamydiota;c__Chlamydiia;o__;f__;g__;s__unknown_0	d__Bacteria;p__Patescibacteria;c__Paceibacteria;o__Moranbacterales;f__UBA1568;g__GCA-016699975;s__unknown_1
single_bin_12_1488	single_bin_12_1517	d__Bacteria;p__Chlamydiota;c__Chlamydiia;o__;f__;g__;s__unknown_0	d__Bacteria;p__;c__;o__;f__;g__;s__unknown_2
single_bin_12_1488	single_bin_12_3345	d__Bacteria;p__Chlamydiota;c__Chlamydiia;o__;f__;g__;s__unknown_0	d__Bacteria;p__Proteobacteria;c__Gammaproteobacteria;o__Pseudomonadales;f__Moraxellaceae;g__Acinetobacter;s__Acinetobacter johnsonii
single_bin_12_1496	single_bin_12_3397	d__Bacteria;p__Proteobacteria;c__Alphaproteobacteria;o__Micavibrionales;f__Micavibrionaceae;g__;s__unknown_1	d__Bacteria;p__Proteobacteria;c__Alphaproteobacteria;o__Micavibrionales;f__Micavibrionaceae;g__;s__unknown_0
single_bin_12_1496	single_bin_12_1499	d__Bacteria;p__Proteobacteria;c__Alphaproteobacteria;o__Micavibrionales;f__Micavibrionaceae;g__;s__unknown_1	d__Bacteria;p__Proteobacteria;c__Alphaproteobacteria;o__Micavibrionales;f__Micavibrionaceae;g__TMED27;s__unknown_1
single_bin_12_1496	single_bin_12_3397	d__Bacteria;p__Proteobacteria;c__Alphaproteobacteria;o__Micavibrionales;f__Micavibrionaceae;g__;s__unknown_1	d__Bacteria;p__Proteobacteria;c__Alphaproteobacteria;o__Micavibrionales;f__Micavibrionaceae;g__;s__unknown_0
single_bin_12_1496	single_bin_12_3397	d__Bacteria;p__Proteobacteria;c__Alphaproteobacteria;o__Micavibrionales;f__Micavibrionaceae;g__;s__unknown_1	d__Bacteria;p__Proteobacteria;c__Alphaproteobacteria;o__Micavibrionales;f__Micavibrionaceae;g__;s__unknown_0
single_bin_12_1498	single_bin_12_1499	d__Bacteria;p__Proteobacteria;c__Alphaproteobacteria;o__Micavibrionales;f__Micavibrionaceae;g__TMED27;s__unknown_0	d__Bacteria;p__Proteobacteria;c__Alphaproteobacteria;o__Micavibrionales;f__Micavibrionaceae;g__TMED27;s__unknown_1
single_bin_12_1498	single_bin_12_1807	d__Bacteria;p__Proteobacteria;c__Alphaproteobacteria;o__Micavibrionales;f__Micavibrionaceae;g__TMED27;s__unknown_0	d__Bacteria;p__Proteobacteria;c__Alphaproteobacteria;o__Micavibrionales;f__Micavibrionaceae;g__;s__unknown_5
single_bin_12_1498	single_bin_12_627	d__Bacteria;p__Proteobacteria;c__Alphaproteobacteria;o__Micavibrionales;f__Micavibrionaceae;g__TMED27;s__unknown_0	d__Bacteria;p__Proteobacteria;c__Alphaproteobacteria;o__Micavibrionales;f__Micavibrionaceae;g__;s__unknown_2
single_bin_12_1498	single_bin_12_1499	d__Bacteria;p__Proteobacteria;c__Alphaproteobacteria;o__Micavibrionales;f__Micavibrionaceae;g__TMED27;s__unknown_0	d__Bacteria;p__Proteobacteria;c__Alphaproteobacteria;o__Micavibrionales;f__Micavibrionaceae;g__TMED27;s__unknown_1
single_bin_12_1498	single_bin_12_1501	d__Bacteria;p__Proteobacteria;c__Alphaproteobacteria;o__Micavibrionales;f__Micavibrionaceae;g__TMED27;s__unknown_0	d__Bacteria;p__Proteobacteria;c__Alphaproteobacteria;o__Micavibrionales;f__Micavibrionaceae;g__UBA1573;s__unknown_0
single_bin_12_1498	single_bin_12_1499	d__Bacteria;p__Proteobacteria;c__Alphaproteobacteria;o__Micavibrionales;f__Micavibrionaceae;g__TMED27;s__unknown_0	d__Bacteria;p__Proteobacteria;c__Alphaproteobacteria;o__Micavibrionales;f__Micavibrionaceae;g__TMED27;s__unknown_1
single_bin_12_1498	single_bin_12_1499	d__Bacteria;p__Proteobacteria;c__Alphaproteobacteria;o__Micavibrionales;f__Micavibrionaceae;g__TMED27;s__unknown_0	d__Bacteria;p__Proteobacteria;c__Alphaproteobacteria;o__Micavibrionales;f__Micavibrionaceae;g__TMED27;s__unknown_1
single_bin_12_1498	single_bin_12_627	d__Bacteria;p__Proteobacteria;c__Alphaproteobacteria;o__Micavibrionales;f__Micavibrionaceae;g__TMED27;s__unknown_0	d__Bacteria;p__Proteobacteria;c__Alphaproteobacteria;o__Micavibrionales;f__Micavibrionaceae;g__;s__unknown_2
single_bin_12_1498	single_bin_12_1499	d__Bacteria;p__Proteobacteria;c__Alphaproteobacteria;o__Micavibrionales;f__Micavibrionaceae;g__TMED27;s__unknown_0	d__Bacteria;p__Proteobacteria;c__Alphaproteobacteria;o__Micavibrionales;f__Micavibrionaceae;g__TMED27;s__unknown_1
single_bin_12_1499	single_bin_12_1496	d__Bacteria;p__Proteobacteria;c__Alphaproteobacteria;o__Micavibrionales;f__Micavibrionaceae;g__TMED27;s__unknown_1	d__Bacteria;p__Proteobacteria;c__Alphaproteobacteria;o__Micavibrionales;f__Micavibrionaceae;g__;s__unknown_1
single_bin_12_1499	single_bin_12_2233	d__Bacteria;p__Proteobacteria;c__Alphaproteobacteria;o__Micavibrionales;f__Micavibrionaceae;g__TMED27;s__unknown_1	d__Bacteria;p__Proteobacteria;c__Alphaproteobacteria;o__Micavibrionales;f__Micavibrionaceae;g__;s__unknown_3
single_bin_12_1499	single_bin_12_2233	d__Bacteria;p__Proteobacteria;c__Alphaproteobacteria;o__Micavibrionales;f__Micavibrionaceae;g__TMED27;s__unknown_1	d__Bacteria;p__Proteobacteria;c__Alphaproteobacteria;o__Micavibrionales;f__Micavibrionaceae;g__;s__unknown_3
single_bin_12_1501	single_bin_12_3395	d__Bacteria;p__Proteobacteria;c__Alphaproteobacteria;o__Micavibrionales;f__Micavibrionaceae;g__UBA1573;s__unknown_0	d__Bacteria;p__Bdellovibrionota;c__Bacteriovoracia;o__Bacteriovoracales;f__Bacteriovoracaceae;g__;s__unknown_0
single_bin_12_1501	single_bin_12_3395	d__Bacteria;p__Proteobacteria;c__Alphaproteobacteria;o__Micavibrionales;f__Micavibrionaceae;g__UBA1573;s__unknown_0	d__Bacteria;p__Bdellovibrionota;c__Bacteriovoracia;o__Bacteriovoracales;f__Bacteriovoracaceae;g__;s__unknown_0
single_bin_12_1501	single_bin_12_627	d__Bacteria;p__Proteobacteria;c__Alphaproteobacteria;o__Micavibrionales;f__Micavibrionaceae;g__UBA1573;s__unknown_0	d__Bacteria;p__Proteobacteria;c__Alphaproteobacteria;o__Micavibrionales;f__Micavibrionaceae;g__;s__unknown_2
single_bin_12_1501	single_bin_12_1807	d__Bacteria;p__Proteobacteria;c__Alphaproteobacteria;o__Micavibrionales;f__Micavibrionaceae;g__UBA1573;s__unknown_0	d__Bacteria;p__Proteobacteria;c__Alphaproteobacteria;o__Micavibrionales;f__Micavibrionaceae;g__;s__unknown_5
single_bin_12_1501	single_bin_12_1499	d__Bacteria;p__Proteobacteria;c__Alphaproteobacteria;o__Micavibrionales;f__Micavibrionaceae;g__UBA1573;s__unknown_0	d__Bacteria;p__Proteobacteria;c__Alphaproteobacteria;o__Micavibrionales;f__Micavibrionaceae;g__TMED27;s__unknown_1
single_bin_12_1501	single_bin_12_2233	d__Bacteria;p__Proteobacteria;c__Alphaproteobacteria;o__Micavibrionales;f__Micavibrionaceae;g__UBA1573;s__unknown_0	d__Bacteria;p__Proteobacteria;c__Alphaproteobacteria;o__Micavibrionales;f__Micavibrionaceae;g__;s__unknown_3
single_bin_12_1517	single_bin_12_3494	d__Bacteria;p__;c__;o__;f__;g__;s__unknown_2	d__Bacteria;p__Proteobacteria;c__Gammaproteobacteria;o__Pseudomonadales;f__Moraxellaceae;g__Acinetobacter;s__unknown_3
single_bin_12_1517	single_bin_12_3345	d__Bacteria;p__;c__;o__;f__;g__;s__unknown_2	d__Bacteria;p__Proteobacteria;c__Gammaproteobacteria;o__Pseudomonadales;f__Moraxellaceae;g__Acinetobacter;s__Acinetobacter johnsonii
single_bin_12_1517	single_bin_12_3494	d__Bacteria;p__;c__;o__;f__;g__;s__unknown_2	d__Bacteria;p__Proteobacteria;c__Gammaproteobacteria;o__Pseudomonadales;f__Moraxellaceae;g__Acinetobacter;s__unknown_3
single_bin_12_1517	single_bin_12_2590	d__Bacteria;p__;c__;o__;f__;g__;s__unknown_2	d__Bacteria;p__Proteobacteria;c__Gammaproteobacteria;o__Pseudomonadales;f__Moraxellaceae;g__Acinetobacter;s__unknown_2
single_bin_12_1517	single_bin_12_742	d__Bacteria;p__;c__;o__;f__;g__;s__unknown_2	d__Bacteria;p__Proteobacteria;c__Gammaproteobacteria;o__Pseudomonadales;f__Moraxellaceae;g__Acinetobacter;s__unknown_7
single_bin_12_1517	single_bin_12_3345	d__Bacteria;p__;c__;o__;f__;g__;s__unknown_2	d__Bacteria;p__Proteobacteria;c__Gammaproteobacteria;o__Pseudomonadales;f__Moraxellaceae;g__Acinetobacter;s__Acinetobacter johnsonii
single_bin_12_1517	single_bin_12_2680	d__Bacteria;p__;c__;o__;f__;g__;s__unknown_2	d__Bacteria;p__Bacteroidota;c__Bacteroidia;o__Cytophagales;f__Cyclobacteriaceae;g__ELB16-189;s__unknown_1
single_bin_12_1517	single_bin_12_307	d__Bacteria;p__;c__;o__;f__;g__;s__unknown_2	d__Bacteria;p__Proteobacteria;c__Gammaproteobacteria;o__Pseudomonadales;f__Pseudomonadaceae;g__Pseudomonas_E;s__Pseudomonas_E taetrolens
single_bin_12_1517	single_bin_12_3438	d__Bacteria;p__;c__;o__;f__;g__;s__unknown_2	d__Bacteria;p__Proteobacteria;c__Gammaproteobacteria;o__Pseudomonadales;f__Moraxellaceae;g__Acinetobacter;s__unknown_0
single_bin_12_1517	single_bin_12_3494	d__Bacteria;p__;c__;o__;f__;g__;s__unknown_2	d__Bacteria;p__Proteobacteria;c__Gammaproteobacteria;o__Pseudomonadales;f__Moraxellaceae;g__Acinetobacter;s__unknown_3
single_bin_12_1517	single_bin_12_2590	d__Bacteria;p__;c__;o__;f__;g__;s__unknown_2	d__Bacteria;p__Proteobacteria;c__Gammaproteobacteria;o__Pseudomonadales;f__Moraxellaceae;g__Acinetobacter;s__unknown_2
single_bin_12_1517	single_bin_12_3436	d__Bacteria;p__;c__;o__;f__;g__;s__unknown_2	d__Bacteria;p__Proteobacteria;c__Gammaproteobacteria;o__Pseudomonadales;f__Moraxellaceae;g__Acinetobacter;s__unknown_1
single_bin_12_1517	single_bin_12_3345	d__Bacteria;p__;c__;o__;f__;g__;s__unknown_2	d__Bacteria;p__Proteobacteria;c__Gammaproteobacteria;o__Pseudomonadales;f__Moraxellaceae;g__Acinetobacter;s__Acinetobacter johnsonii
single_bin_12_1517	single_bin_12_210	d__Bacteria;p__;c__;o__;f__;g__;s__unknown_2	d__Bacteria;p__Patescibacteria;c__Dojkabacteria;o__;f__;g__;s__unknown_0
single_bin_12_1517	single_bin_12_3494	d__Bacteria;p__;c__;o__;f__;g__;s__unknown_2	d__Bacteria;p__Proteobacteria;c__Gammaproteobacteria;o__Pseudomonadales;f__Moraxellaceae;g__Acinetobacter;s__unknown_3
single_bin_12_1517	single_bin_12_3438	d__Bacteria;p__;c__;o__;f__;g__;s__unknown_2	d__Bacteria;p__Proteobacteria;c__Gammaproteobacteria;o__Pseudomonadales;f__Moraxellaceae;g__Acinetobacter;s__unknown_0
single_bin_12_1517	single_bin_12_2590	d__Bacteria;p__;c__;o__;f__;g__;s__unknown_2	d__Bacteria;p__Proteobacteria;c__Gammaproteobacteria;o__Pseudomonadales;f__Moraxellaceae;g__Acinetobacter;s__unknown_2
single_bin_12_1517	single_bin_12_1488	d__Bacteria;p__;c__;o__;f__;g__;s__unknown_2	d__Bacteria;p__Chlamydiota;c__Chlamydiia;o__;f__;g__;s__unknown_0
single_bin_12_1517	single_bin_12_3494	d__Bacteria;p__;c__;o__;f__;g__;s__unknown_2	d__Bacteria;p__Proteobacteria;c__Gammaproteobacteria;o__Pseudomonadales;f__Moraxellaceae;g__Acinetobacter;s__unknown_3
single_bin_12_1517	single_bin_12_3345	d__Bacteria;p__;c__;o__;f__;g__;s__unknown_2	d__Bacteria;p__Proteobacteria;c__Gammaproteobacteria;o__Pseudomonadales;f__Moraxellaceae;g__Acinetobacter;s__Acinetobacter johnsonii
single_bin_12_1517	single_bin_12_1286	d__Bacteria;p__;c__;o__;f__;g__;s__unknown_2	d__Bacteria;p__Proteobacteria;c__Alphaproteobacteria;o__Rickettsiales;f__UBA3002;g__;s__unknown_0
single_bin_12_1517	single_bin_12_3494	d__Bacteria;p__;c__;o__;f__;g__;s__unknown_2	d__Bacteria;p__Proteobacteria;c__Gammaproteobacteria;o__Pseudomonadales;f__Moraxellaceae;g__Acinetobacter;s__unknown_3
single_bin_12_1517	single_bin_12_3345	d__Bacteria;p__;c__;o__;f__;g__;s__unknown_2	d__Bacteria;p__Proteobacteria;c__Gammaproteobacteria;o__Pseudomonadales;f__Moraxellaceae;g__Acinetobacter;s__Acinetobacter johnsonii
single_bin_12_1517	single_bin_12_1488	d__Bacteria;p__;c__;o__;f__;g__;s__unknown_2	d__Bacteria;p__Chlamydiota;c__Chlamydiia;o__;f__;g__;s__unknown_0
single_bin_12_1517	single_bin_12_3345	d__Bacteria;p__;c__;o__;f__;g__;s__unknown_2	d__Bacteria;p__Proteobacteria;c__Gammaproteobacteria;o__Pseudomonadales;f__Moraxellaceae;g__Acinetobacter;s__Acinetobacter johnsonii
single_bin_12_1517	single_bin_12_3326	d__Bacteria;p__;c__;o__;f__;g__;s__unknown_2	d__Bacteria;p__Patescibacteria;c__Microgenomatia;o__UBA1406;f__GWC2-37-13;g__;s__unknown_0
single_bin_12_1517	single_bin_12_698	d__Bacteria;p__;c__;o__;f__;g__;s__unknown_2	d__Bacteria;p__Proteobacteria;c__Gammaproteobacteria;o__Pseudomonadales;f__Moraxellaceae;g__Acinetobacter;s__unknown_10
single_bin_12_1517	single_bin_12_210	d__Bacteria;p__;c__;o__;f__;g__;s__unknown_2	d__Bacteria;p__Patescibacteria;c__Dojkabacteria;o__;f__;g__;s__unknown_0
single_bin_12_1517	single_bin_12_3494	d__Bacteria;p__;c__;o__;f__;g__;s__unknown_2	d__Bacteria;p__Proteobacteria;c__Gammaproteobacteria;o__Pseudomonadales;f__Moraxellaceae;g__Acinetobacter;s__unknown_3
single_bin_12_1517	single_bin_12_3438	d__Bacteria;p__;c__;o__;f__;g__;s__unknown_2	d__Bacteria;p__Proteobacteria;c__Gammaproteobacteria;o__Pseudomonadales;f__Moraxellaceae;g__Acinetobacter;s__unknown_0
single_bin_12_1554	single_bin_12_764	d__Bacteria;p__Proteobacteria;c__Gammaproteobacteria;o__Enterobacterales;f__Vibrionaceae;g__Vibrio;s__Vibrio navarrensis	d__Bacteria;p__Proteobacteria;c__Gammaproteobacteria;o__Enterobacterales;f__Vibrionaceae;g__Vibrio;s__Vibrio metschnikovii
single_bin_12_1554	single_bin_12_764	d__Bacteria;p__Proteobacteria;c__Gammaproteobacteria;o__Enterobacterales;f__Vibrionaceae;g__Vibrio;s__Vibrio navarrensis	d__Bacteria;p__Proteobacteria;c__Gammaproteobacteria;o__Enterobacterales;f__Vibrionaceae;g__Vibrio;s__Vibrio metschnikovii
single_bin_12_1554	single_bin_12_2679	d__Bacteria;p__Proteobacteria;c__Gammaproteobacteria;o__Enterobacterales;f__Vibrionaceae;g__Vibrio;s__Vibrio navarrensis	d__Bacteria;p__Proteobacteria;c__Gammaproteobacteria;o__Pseudomonadales;f__Pseudohongiellaceae;g__UBA5078;s__unknown_0
single_bin_12_1554	single_bin_12_231	d__Bacteria;p__Proteobacteria;c__Gammaproteobacteria;o__Enterobacterales;f__Vibrionaceae;g__Vibrio;s__Vibrio navarrensis	d__Bacteria;p__Proteobacteria;c__Gammaproteobacteria;o__Enterobacterales;f__Enterobacteriaceae;g__Enterobacter;s__Enterobacter cloacae_P
single_bin_12_1554	single_bin_12_1666	d__Bacteria;p__Proteobacteria;c__Gammaproteobacteria;o__Enterobacterales;f__Vibrionaceae;g__Vibrio;s__Vibrio navarrensis	d__Bacteria;p__Proteobacteria;c__Gammaproteobacteria;o__Enterobacterales;f__Aeromonadaceae;g__Tolumonas;s__unknown_0
single_bin_12_1554	single_bin_12_275	d__Bacteria;p__Proteobacteria;c__Gammaproteobacteria;o__Enterobacterales;f__Vibrionaceae;g__Vibrio;s__Vibrio navarrensis	d__Bacteria;p__Proteobacteria;c__Gammaproteobacteria;o__Enterobacterales;f__Vibrionaceae;g__Vibrio;s__unknown_0
single_bin_12_1554	single_bin_12_414	d__Bacteria;p__Proteobacteria;c__Gammaproteobacteria;o__Enterobacterales;f__Vibrionaceae;g__Vibrio;s__Vibrio navarrensis	d__Bacteria;p__Proteobacteria;c__Gammaproteobacteria;o__Pseudomonadales;f__UBA7239;g__;s__unknown_0
single_bin_12_1554	single_bin_12_3326	d__Bacteria;p__Proteobacteria;c__Gammaproteobacteria;o__Enterobacterales;f__Vibrionaceae;g__Vibrio;s__Vibrio navarrensis	d__Bacteria;p__Patescibacteria;c__Microgenomatia;o__UBA1406;f__GWC2-37-13;g__;s__unknown_0
single_bin_12_1554	single_bin_12_1657	d__Bacteria;p__Proteobacteria;c__Gammaproteobacteria;o__Enterobacterales;f__Vibrionaceae;g__Vibrio;s__Vibrio navarrensis	d__Bacteria;p__Bacteroidota;c__Bacteroidia;o__Bacteroidales;f__Tenuifilaceae;g__;s__unknown_0
single_bin_12_1554	single_bin_12_579	d__Bacteria;p__Proteobacteria;c__Gammaproteobacteria;o__Enterobacterales;f__Vibrionaceae;g__Vibrio;s__Vibrio navarrensis	d__Bacteria;p__Proteobacteria;c__Alphaproteobacteria;o__Rickettsiales;f__Rickettsiaceae;g__SXXS01;s__unknown_1
single_bin_12_1554	single_bin_12_1736	d__Bacteria;p__Proteobacteria;c__Gammaproteobacteria;o__Enterobacterales;f__Vibrionaceae;g__Vibrio;s__Vibrio navarrensis	d__Bacteria;p__Bdellovibrionota;c__UBA2428;o__UBA2428;f__UBA2428;g__JAACVK01;s__unknown_0
single_bin_12_1554	single_bin_12_2679	d__Bacteria;p__Proteobacteria;c__Gammaproteobacteria;o__Enterobacterales;f__Vibrionaceae;g__Vibrio;s__Vibrio navarrensis	d__Bacteria;p__Proteobacteria;c__Gammaproteobacteria;o__Pseudomonadales;f__Pseudohongiellaceae;g__UBA5078;s__unknown_0
single_bin_12_1554	single_bin_12_3326	d__Bacteria;p__Proteobacteria;c__Gammaproteobacteria;o__Enterobacterales;f__Vibrionaceae;g__Vibrio;s__Vibrio navarrensis	d__Bacteria;p__Patescibacteria;c__Microgenomatia;o__UBA1406;f__GWC2-37-13;g__;s__unknown_0
single_bin_12_1554	single_bin_12_1607	d__Bacteria;p__Proteobacteria;c__Gammaproteobacteria;o__Enterobacterales;f__Vibrionaceae;g__Vibrio;s__Vibrio navarrensis	d__Bacteria;p__Proteobacteria;c__Gammaproteobacteria;o__Enterobacterales;f__Vibrionaceae;g__Vibrio;s__Vibrio plantisponsor
single_bin_12_1554	single_bin_12_272	d__Bacteria;p__Proteobacteria;c__Gammaproteobacteria;o__Enterobacterales;f__Vibrionaceae;g__Vibrio;s__Vibrio navarrensis	d__Bacteria;p__Proteobacteria;c__Gammaproteobacteria;o__Enterobacterales;f__Vibrionaceae;g__Vibrio;s__Vibrio hibernica
single_bin_12_1554	single_bin_12_2679	d__Bacteria;p__Proteobacteria;c__Gammaproteobacteria;o__Enterobacterales;f__Vibrionaceae;g__Vibrio;s__Vibrio navarrensis	d__Bacteria;p__Proteobacteria;c__Gammaproteobacteria;o__Pseudomonadales;f__Pseudohongiellaceae;g__UBA5078;s__unknown_0
single_bin_12_1554	single_bin_12_1186	d__Bacteria;p__Proteobacteria;c__Gammaproteobacteria;o__Enterobacterales;f__Vibrionaceae;g__Vibrio;s__Vibrio navarrensis	d__Bacteria;p__Eremiobacterota;c__Xenobia;o__Xenobiales;f__JADMJV01;g__;s__unknown_0
single_bin_12_1554	single_bin_12_275	d__Bacteria;p__Proteobacteria;c__Gammaproteobacteria;o__Enterobacterales;f__Vibrionaceae;g__Vibrio;s__Vibrio navarrensis	d__Bacteria;p__Proteobacteria;c__Gammaproteobacteria;o__Enterobacterales;f__Vibrionaceae;g__Vibrio;s__unknown_0
single_bin_12_1554	single_bin_12_272	d__Bacteria;p__Proteobacteria;c__Gammaproteobacteria;o__Enterobacterales;f__Vibrionaceae;g__Vibrio;s__Vibrio navarrensis	d__Bacteria;p__Proteobacteria;c__Gammaproteobacteria;o__Enterobacterales;f__Vibrionaceae;g__Vibrio;s__Vibrio hibernica
single_bin_12_1554	single_bin_12_2679	d__Bacteria;p__Proteobacteria;c__Gammaproteobacteria;o__Enterobacterales;f__Vibrionaceae;g__Vibrio;s__Vibrio navarrensis	d__Bacteria;p__Proteobacteria;c__Gammaproteobacteria;o__Pseudomonadales;f__Pseudohongiellaceae;g__UBA5078;s__unknown_0
single_bin_12_1554	single_bin_12_2679	d__Bacteria;p__Proteobacteria;c__Gammaproteobacteria;o__Enterobacterales;f__Vibrionaceae;g__Vibrio;s__Vibrio navarrensis	d__Bacteria;p__Proteobacteria;c__Gammaproteobacteria;o__Pseudomonadales;f__Pseudohongiellaceae;g__UBA5078;s__unknown_0
single_bin_12_1554	single_bin_12_2640	d__Bacteria;p__Proteobacteria;c__Gammaproteobacteria;o__Enterobacterales;f__Vibrionaceae;g__Vibrio;s__Vibrio navarrensis	d__Bacteria;p__Cyanobacteria;c__Vampirovibrionia;o__Obscuribacterales;f__Obscuribacteraceae;g__RI-106;s__unknown_0
single_bin_12_1554	single_bin_12_1186	d__Bacteria;p__Proteobacteria;c__Gammaproteobacteria;o__Enterobacterales;f__Vibrionaceae;g__Vibrio;s__Vibrio navarrensis	d__Bacteria;p__Eremiobacterota;c__Xenobia;o__Xenobiales;f__JADMJV01;g__;s__unknown_0
single_bin_12_1554	single_bin_12_764	d__Bacteria;p__Proteobacteria;c__Gammaproteobacteria;o__Enterobacterales;f__Vibrionaceae;g__Vibrio;s__Vibrio navarrensis	d__Bacteria;p__Proteobacteria;c__Gammaproteobacteria;o__Enterobacterales;f__Vibrionaceae;g__Vibrio;s__Vibrio metschnikovii
single_bin_12_1554	single_bin_12_2679	d__Bacteria;p__Proteobacteria;c__Gammaproteobacteria;o__Enterobacterales;f__Vibrionaceae;g__Vibrio;s__Vibrio navarrensis	d__Bacteria;p__Proteobacteria;c__Gammaproteobacteria;o__Pseudomonadales;f__Pseudohongiellaceae;g__UBA5078;s__unknown_0
single_bin_12_1554	single_bin_12_764	d__Bacteria;p__Proteobacteria;c__Gammaproteobacteria;o__Enterobacterales;f__Vibrionaceae;g__Vibrio;s__Vibrio navarrensis	d__Bacteria;p__Proteobacteria;c__Gammaproteobacteria;o__Enterobacterales;f__Vibrionaceae;g__Vibrio;s__Vibrio metschnikovii
single_bin_12_1554	single_bin_12_1607	d__Bacteria;p__Proteobacteria;c__Gammaproteobacteria;o__Enterobacterales;f__Vibrionaceae;g__Vibrio;s__Vibrio navarrensis	d__Bacteria;p__Proteobacteria;c__Gammaproteobacteria;o__Enterobacterales;f__Vibrionaceae;g__Vibrio;s__Vibrio plantisponsor
single_bin_12_1559	single_bin_12_1785	d__Bacteria;p__Firmicutes_A;c__Clostridia;o__Lachnospirales;f__Lachnospiraceae;g__Lachnospira;s__Lachnospira eligens_A	d__Bacteria;p__Firmicutes_A;c__Clostridia;o__Lachnospirales;f__Lachnospiraceae;g__Mediterraneibacter;s__Mediterraneibacter faecis
single_bin_12_1559	single_bin_12_2624	d__Bacteria;p__Firmicutes_A;c__Clostridia;o__Lachnospirales;f__Lachnospiraceae;g__Lachnospira;s__Lachnospira eligens_A	d__Bacteria;p__Firmicutes_A;c__Clostridia;o__Lachnospirales;f__Lachnospiraceae;g__Ruminococcus_B;s__Ruminococcus_B gnavus
single_bin_12_1559	single_bin_12_3513	d__Bacteria;p__Firmicutes_A;c__Clostridia;o__Lachnospirales;f__Lachnospiraceae;g__Lachnospira;s__Lachnospira eligens_A	d__Bacteria;p__Firmicutes_A;c__Clostridia;o__Lachnospirales;f__Lachnospiraceae;g__Agathobacter;s__Agathobacter faecis
single_bin_12_1559	single_bin_12_2624	d__Bacteria;p__Firmicutes_A;c__Clostridia;o__Lachnospirales;f__Lachnospiraceae;g__Lachnospira;s__Lachnospira eligens_A	d__Bacteria;p__Firmicutes_A;c__Clostridia;o__Lachnospirales;f__Lachnospiraceae;g__Ruminococcus_B;s__Ruminococcus_B gnavus
single_bin_12_1559	single_bin_12_2625	d__Bacteria;p__Firmicutes_A;c__Clostridia;o__Lachnospirales;f__Lachnospiraceae;g__Lachnospira;s__Lachnospira eligens_A	d__Bacteria;p__Firmicutes_A;c__Clostridia;o__Lachnospirales;f__Lachnospiraceae;g__Agathobacter;s__Agathobacter rectalis
single_bin_12_1559	single_bin_12_834	d__Bacteria;p__Firmicutes_A;c__Clostridia;o__Lachnospirales;f__Lachnospiraceae;g__Lachnospira;s__Lachnospira eligens_A	d__Bacteria;p__Firmicutes_A;c__Clostridia;o__Lachnospirales;f__Lachnospiraceae;g__Clostridium_Q;s__Clostridium_Q fessum
single_bin_12_1559	single_bin_12_1197	d__Bacteria;p__Firmicutes_A;c__Clostridia;o__Lachnospirales;f__Lachnospiraceae;g__Lachnospira;s__Lachnospira eligens_A	d__Bacteria;p__Firmicutes_A;c__Clostridia;o__Lachnospirales;f__Lachnospiraceae;g__Lachnospira;s__Lachnospira sp000437735
single_bin_12_1559	single_bin_12_1787	d__Bacteria;p__Firmicutes_A;c__Clostridia;o__Lachnospirales;f__Lachnospiraceae;g__Lachnospira;s__Lachnospira eligens_A	d__Bacteria;p__Firmicutes_A;c__Clostridia;o__Lachnospirales;f__Lachnospiraceae;g__Bariatricus;s__Bariatricus comes
single_bin_12_1559	single_bin_12_838	d__Bacteria;p__Firmicutes_A;c__Clostridia;o__Lachnospirales;f__Lachnospiraceae;g__Lachnospira;s__Lachnospira eligens_A	d__Bacteria;p__Firmicutes_A;c__Clostridia;o__Lachnospirales;f__Lachnospiraceae;g__Blautia_A;s__Blautia_A sp000285855
single_bin_12_1607	single_bin_12_764	d__Bacteria;p__Proteobacteria;c__Gammaproteobacteria;o__Enterobacterales;f__Vibrionaceae;g__Vibrio;s__Vibrio plantisponsor	d__Bacteria;p__Proteobacteria;c__Gammaproteobacteria;o__Enterobacterales;f__Vibrionaceae;g__Vibrio;s__Vibrio metschnikovii
single_bin_12_1607	single_bin_12_1554	d__Bacteria;p__Proteobacteria;c__Gammaproteobacteria;o__Enterobacterales;f__Vibrionaceae;g__Vibrio;s__Vibrio plantisponsor	d__Bacteria;p__Proteobacteria;c__Gammaproteobacteria;o__Enterobacterales;f__Vibrionaceae;g__Vibrio;s__Vibrio navarrensis
single_bin_12_1607	single_bin_12_3326	d__Bacteria;p__Proteobacteria;c__Gammaproteobacteria;o__Enterobacterales;f__Vibrionaceae;g__Vibrio;s__Vibrio plantisponsor	d__Bacteria;p__Patescibacteria;c__Microgenomatia;o__UBA1406;f__GWC2-37-13;g__;s__unknown_0
single_bin_12_1607	single_bin_12_1554	d__Bacteria;p__Proteobacteria;c__Gammaproteobacteria;o__Enterobacterales;f__Vibrionaceae;g__Vibrio;s__Vibrio plantisponsor	d__Bacteria;p__Proteobacteria;c__Gammaproteobacteria;o__Enterobacterales;f__Vibrionaceae;g__Vibrio;s__Vibrio navarrensis
single_bin_12_1607	single_bin_12_579	d__Bacteria;p__Proteobacteria;c__Gammaproteobacteria;o__Enterobacterales;f__Vibrionaceae;g__Vibrio;s__Vibrio plantisponsor	d__Bacteria;p__Proteobacteria;c__Alphaproteobacteria;o__Rickettsiales;f__Rickettsiaceae;g__SXXS01;s__unknown_1
single_bin_12_1621	single_bin_12_2556	d__Bacteria;p__Proteobacteria;c__Gammaproteobacteria;o__Chromatiales;f__Sedimenticolaceae;g__HyVt-443;s__unknown_1	d__Bacteria;p__Proteobacteria;c__Gammaproteobacteria;o__Chromatiales;f__Sedimenticolaceae;g__HyVt-443;s__unknown_0
single_bin_12_1621	single_bin_12_1441	d__Bacteria;p__Proteobacteria;c__Gammaproteobacteria;o__Chromatiales;f__Sedimenticolaceae;g__HyVt-443;s__unknown_1	d__Bacteria;p__Proteobacteria;c__Gammaproteobacteria;o__Chromatiales;f__Sedimenticolaceae;g__HyVt-443;s__unknown_2
single_bin_12_1621	single_bin_12_2556	d__Bacteria;p__Proteobacteria;c__Gammaproteobacteria;o__Chromatiales;f__Sedimenticolaceae;g__HyVt-443;s__unknown_1	d__Bacteria;p__Proteobacteria;c__Gammaproteobacteria;o__Chromatiales;f__Sedimenticolaceae;g__HyVt-443;s__unknown_0
single_bin_12_1621	single_bin_12_1621	d__Bacteria;p__Proteobacteria;c__Gammaproteobacteria;o__Chromatiales;f__Sedimenticolaceae;g__HyVt-443;s__unknown_1	d__Bacteria;p__Proteobacteria;c__Gammaproteobacteria;o__Chromatiales;f__Sedimenticolaceae;g__HyVt-443;s__unknown_1
single_bin_12_1621	single_bin_12_1621	d__Bacteria;p__Proteobacteria;c__Gammaproteobacteria;o__Chromatiales;f__Sedimenticolaceae;g__HyVt-443;s__unknown_1	d__Bacteria;p__Proteobacteria;c__Gammaproteobacteria;o__Chromatiales;f__Sedimenticolaceae;g__HyVt-443;s__unknown_1
single_bin_12_1621	single_bin_12_1441	d__Bacteria;p__Proteobacteria;c__Gammaproteobacteria;o__Chromatiales;f__Sedimenticolaceae;g__HyVt-443;s__unknown_1	d__Bacteria;p__Proteobacteria;c__Gammaproteobacteria;o__Chromatiales;f__Sedimenticolaceae;g__HyVt-443;s__unknown_2
single_bin_12_1621	single_bin_12_2556	d__Bacteria;p__Proteobacteria;c__Gammaproteobacteria;o__Chromatiales;f__Sedimenticolaceae;g__HyVt-443;s__unknown_1	d__Bacteria;p__Proteobacteria;c__Gammaproteobacteria;o__Chromatiales;f__Sedimenticolaceae;g__HyVt-443;s__unknown_0
single_bin_12_1621	single_bin_12_2556	d__Bacteria;p__Proteobacteria;c__Gammaproteobacteria;o__Chromatiales;f__Sedimenticolaceae;g__HyVt-443;s__unknown_1	d__Bacteria;p__Proteobacteria;c__Gammaproteobacteria;o__Chromatiales;f__Sedimenticolaceae;g__HyVt-443;s__unknown_0
single_bin_12_1642	single_bin_12_2624	d__Bacteria;p__Thermotogota;c__Thermotogae;o__MWEM01;f__MWEM01;g__;s__unknown_1	d__Bacteria;p__Firmicutes_A;c__Clostridia;o__Lachnospirales;f__Lachnospiraceae;g__Ruminococcus_B;s__Ruminococcus_B gnavus
single_bin_12_1689	single_bin_12_2760	d__Bacteria;p__Bacteroidota;c__Bacteroidia;o__Bacteroidales;f__VadinHA17;g__LD21;s__unknown_0	d__Bacteria;p__Patescibacteria;c__Microgenomatia;o__;f__;g__;s__unknown_0
single_bin_12_1725	single_bin_12_24	d__Bacteria;p__Bdellovibrionota_C;c__UBA2361;o__UBA2361;f__;g__;s__unknown_0	d__Bacteria;p__;c__;o__;f__;g__;s__unknown_0
single_bin_12_1728	single_bin_S_3597	d__Bacteria;p__Firmicutes_A;c__Clostridia;o__Oscillospirales;f__Ruminococcaceae;g__;s__unknown_3	d__Bacteria;p__Firmicutes_A;c__Clostridia;o__Oscillospirales;f__Ruminococcaceae;g__;s__unknown_0
single_bin_12_1735	single_bin_12_2479	d__Bacteria;p__Firmicutes_A;c__Clostridia;o__Lachnospirales;f__Lachnospiraceae;g__Eubacterium_G;s__unknown_0	d__Bacteria;p__Proteobacteria;c__Gammaproteobacteria;o__Pseudomonadales;f__Ketobacteraceae;g__Ch67;s__unknown_0
single_bin_12_1735	single_bin_12_1275	d__Bacteria;p__Firmicutes_A;c__Clostridia;o__Lachnospirales;f__Lachnospiraceae;g__Eubacterium_G;s__unknown_0	d__Bacteria;p__Proteobacteria;c__Gammaproteobacteria;o__Enterobacterales;f__Enterobacteriaceae;g__Klebsiella;s__Klebsiella ornithinolytica
single_bin_12_1736	single_bin_12_579	d__Bacteria;p__Bdellovibrionota;c__UBA2428;o__UBA2428;f__UBA2428;g__JAACVK01;s__unknown_0	d__Bacteria;p__Proteobacteria;c__Alphaproteobacteria;o__Rickettsiales;f__Rickettsiaceae;g__SXXS01;s__unknown_1
single_bin_12_1754	single_bin_12_3326	d__Bacteria;p__Firmicutes_A;c__Clostridia;o__Saccharofermentanales;f__Saccharofermentanaceae;g__Saccharofermentans;s__Saccharofermentans sp012728275	d__Bacteria;p__Patescibacteria;c__Microgenomatia;o__UBA1406;f__GWC2-37-13;g__;s__unknown_0
single_bin_12_1756	single_bin_12_1642	d__Bacteria;p__Firmicutes_A;c__Clostridia;o__Tissierellales;f__;g__;s__unknown_0	d__Bacteria;p__Thermotogota;c__Thermotogae;o__MWEM01;f__MWEM01;g__;s__unknown_1
single_bin_12_1758	single_bin_12_1343	d__Bacteria;p__Bdellovibrionota_C;c__UBA2361;o__UBA2361;f__;g__;s__unknown_2	d__Bacteria;p__Bacteroidota;c__Bacteroidia;o__Chitinophagales;f__Chitinophagaceae;g__Flavipsychrobacter;s__unknown_0
single_bin_12_1785	single_bin_12_1787	d__Bacteria;p__Firmicutes_A;c__Clostridia;o__Lachnospirales;f__Lachnospiraceae;g__Mediterraneibacter;s__Mediterraneibacter faecis	d__Bacteria;p__Firmicutes_A;c__Clostridia;o__Lachnospirales;f__Lachnospiraceae;g__Bariatricus;s__Bariatricus comes
single_bin_12_1785	single_bin_12_2624	d__Bacteria;p__Firmicutes_A;c__Clostridia;o__Lachnospirales;f__Lachnospiraceae;g__Mediterraneibacter;s__Mediterraneibacter faecis	d__Bacteria;p__Firmicutes_A;c__Clostridia;o__Lachnospirales;f__Lachnospiraceae;g__Ruminococcus_B;s__Ruminococcus_B gnavus
single_bin_12_1785	single_bin_12_1790	d__Bacteria;p__Firmicutes_A;c__Clostridia;o__Lachnospirales;f__Lachnospiraceae;g__Mediterraneibacter;s__Mediterraneibacter faecis	d__Bacteria;p__Firmicutes_A;c__Clostridia;o__Lachnospirales;f__Lachnospiraceae;g__Oliverpabstia;s__unknown_0
single_bin_12_1785	single_bin_12_2625	d__Bacteria;p__Firmicutes_A;c__Clostridia;o__Lachnospirales;f__Lachnospiraceae;g__Mediterraneibacter;s__Mediterraneibacter faecis	d__Bacteria;p__Firmicutes_A;c__Clostridia;o__Lachnospirales;f__Lachnospiraceae;g__Agathobacter;s__Agathobacter rectalis
single_bin_12_1785	single_bin_12_834	d__Bacteria;p__Firmicutes_A;c__Clostridia;o__Lachnospirales;f__Lachnospiraceae;g__Mediterraneibacter;s__Mediterraneibacter faecis	d__Bacteria;p__Firmicutes_A;c__Clostridia;o__Lachnospirales;f__Lachnospiraceae;g__Clostridium_Q;s__Clostridium_Q fessum
single_bin_12_1785	single_bin_12_1787	d__Bacteria;p__Firmicutes_A;c__Clostridia;o__Lachnospirales;f__Lachnospiraceae;g__Mediterraneibacter;s__Mediterraneibacter faecis	d__Bacteria;p__Firmicutes_A;c__Clostridia;o__Lachnospirales;f__Lachnospiraceae;g__Bariatricus;s__Bariatricus comes
single_bin_12_1785	single_bin_12_3471	d__Bacteria;p__Firmicutes_A;c__Clostridia;o__Lachnospirales;f__Lachnospiraceae;g__Mediterraneibacter;s__Mediterraneibacter faecis	d__Bacteria;p__Firmicutes_A;c__Clostridia;o__Lachnospirales;f__Lachnospiraceae;g__Dorea_A;s__Dorea_A longicatena_B
single_bin_12_1785	single_bin_12_1407	d__Bacteria;p__Firmicutes_A;c__Clostridia;o__Lachnospirales;f__Lachnospiraceae;g__Mediterraneibacter;s__Mediterraneibacter faecis	d__Bacteria;p__Firmicutes_A;c__Clostridia;o__Lachnospirales;f__Lachnospiraceae;g__Dorea;s__Dorea formicigenerans
single_bin_12_1785	single_bin_12_1787	d__Bacteria;p__Firmicutes_A;c__Clostridia;o__Lachnospirales;f__Lachnospiraceae;g__Mediterraneibacter;s__Mediterraneibacter faecis	d__Bacteria;p__Firmicutes_A;c__Clostridia;o__Lachnospirales;f__Lachnospiraceae;g__Bariatricus;s__Bariatricus comes
single_bin_12_1785	single_bin_12_2026	d__Bacteria;p__Firmicutes_A;c__Clostridia;o__Lachnospirales;f__Lachnospiraceae;g__Mediterraneibacter;s__Mediterraneibacter faecis	d__Bacteria;p__Firmicutes_A;c__Clostridia;o__Lachnospirales;f__Lachnospiraceae;g__Roseburia;s__Roseburia inulinivorans
single_bin_12_1785	single_bin_12_2625	d__Bacteria;p__Firmicutes_A;c__Clostridia;o__Lachnospirales;f__Lachnospiraceae;g__Mediterraneibacter;s__Mediterraneibacter faecis	d__Bacteria;p__Firmicutes_A;c__Clostridia;o__Lachnospirales;f__Lachnospiraceae;g__Agathobacter;s__Agathobacter rectalis
single_bin_12_1785	single_bin_12_1787	d__Bacteria;p__Firmicutes_A;c__Clostridia;o__Lachnospirales;f__Lachnospiraceae;g__Mediterraneibacter;s__Mediterraneibacter faecis	d__Bacteria;p__Firmicutes_A;c__Clostridia;o__Lachnospirales;f__Lachnospiraceae;g__Bariatricus;s__Bariatricus comes
single_bin_12_1785	single_bin_12_1559	d__Bacteria;p__Firmicutes_A;c__Clostridia;o__Lachnospirales;f__Lachnospiraceae;g__Mediterraneibacter;s__Mediterraneibacter faecis	d__Bacteria;p__Firmicutes_A;c__Clostridia;o__Lachnospirales;f__Lachnospiraceae;g__Lachnospira;s__Lachnospira eligens_A
single_bin_12_1785	single_bin_12_2624	d__Bacteria;p__Firmicutes_A;c__Clostridia;o__Lachnospirales;f__Lachnospiraceae;g__Mediterraneibacter;s__Mediterraneibacter faecis	d__Bacteria;p__Firmicutes_A;c__Clostridia;o__Lachnospirales;f__Lachnospiraceae;g__Ruminococcus_B;s__Ruminococcus_B gnavus
single_bin_12_1785	single_bin_12_2624	d__Bacteria;p__Firmicutes_A;c__Clostridia;o__Lachnospirales;f__Lachnospiraceae;g__Mediterraneibacter;s__Mediterraneibacter faecis	d__Bacteria;p__Firmicutes_A;c__Clostridia;o__Lachnospirales;f__Lachnospiraceae;g__Ruminococcus_B;s__Ruminococcus_B gnavus
single_bin_12_1785	single_bin_12_2624	d__Bacteria;p__Firmicutes_A;c__Clostridia;o__Lachnospirales;f__Lachnospiraceae;g__Mediterraneibacter;s__Mediterraneibacter faecis	d__Bacteria;p__Firmicutes_A;c__Clostridia;o__Lachnospirales;f__Lachnospiraceae;g__Ruminococcus_B;s__Ruminococcus_B gnavus
single_bin_12_1785	single_bin_12_2629	d__Bacteria;p__Firmicutes_A;c__Clostridia;o__Lachnospirales;f__Lachnospiraceae;g__Mediterraneibacter;s__Mediterraneibacter faecis	d__Bacteria;p__Firmicutes_A;c__Clostridia;o__Oscillospirales;f__Acutalibacteraceae;g__Ruminococcus_E;s__Ruminococcus_E bromii_B
single_bin_12_1785	single_bin_12_2625	d__Bacteria;p__Firmicutes_A;c__Clostridia;o__Lachnospirales;f__Lachnospiraceae;g__Mediterraneibacter;s__Mediterraneibacter faecis	d__Bacteria;p__Firmicutes_A;c__Clostridia;o__Lachnospirales;f__Lachnospiraceae;g__Agathobacter;s__Agathobacter rectalis
single_bin_12_1785	single_bin_12_1407	d__Bacteria;p__Firmicutes_A;c__Clostridia;o__Lachnospirales;f__Lachnospiraceae;g__Mediterraneibacter;s__Mediterraneibacter faecis	d__Bacteria;p__Firmicutes_A;c__Clostridia;o__Lachnospirales;f__Lachnospiraceae;g__Dorea;s__Dorea formicigenerans
single_bin_12_1785	single_bin_12_1407	d__Bacteria;p__Firmicutes_A;c__Clostridia;o__Lachnospirales;f__Lachnospiraceae;g__Mediterraneibacter;s__Mediterraneibacter faecis	d__Bacteria;p__Firmicutes_A;c__Clostridia;o__Lachnospirales;f__Lachnospiraceae;g__Dorea;s__Dorea formicigenerans
single_bin_12_1785	single_bin_12_2026	d__Bacteria;p__Firmicutes_A;c__Clostridia;o__Lachnospirales;f__Lachnospiraceae;g__Mediterraneibacter;s__Mediterraneibacter faecis	d__Bacteria;p__Firmicutes_A;c__Clostridia;o__Lachnospirales;f__Lachnospiraceae;g__Roseburia;s__Roseburia inulinivorans
single_bin_12_1785	single_bin_12_2625	d__Bacteria;p__Firmicutes_A;c__Clostridia;o__Lachnospirales;f__Lachnospiraceae;g__Mediterraneibacter;s__Mediterraneibacter faecis	d__Bacteria;p__Firmicutes_A;c__Clostridia;o__Lachnospirales;f__Lachnospiraceae;g__Agathobacter;s__Agathobacter rectalis
single_bin_12_1785	single_bin_12_3513	d__Bacteria;p__Firmicutes_A;c__Clostridia;o__Lachnospirales;f__Lachnospiraceae;g__Mediterraneibacter;s__Mediterraneibacter faecis	d__Bacteria;p__Firmicutes_A;c__Clostridia;o__Lachnospirales;f__Lachnospiraceae;g__Agathobacter;s__Agathobacter faecis
single_bin_12_1785	single_bin_12_1787	d__Bacteria;p__Firmicutes_A;c__Clostridia;o__Lachnospirales;f__Lachnospiraceae;g__Mediterraneibacter;s__Mediterraneibacter faecis	d__Bacteria;p__Firmicutes_A;c__Clostridia;o__Lachnospirales;f__Lachnospiraceae;g__Bariatricus;s__Bariatricus comes
single_bin_12_1785	single_bin_12_1787	d__Bacteria;p__Firmicutes_A;c__Clostridia;o__Lachnospirales;f__Lachnospiraceae;g__Mediterraneibacter;s__Mediterraneibacter faecis	d__Bacteria;p__Firmicutes_A;c__Clostridia;o__Lachnospirales;f__Lachnospiraceae;g__Bariatricus;s__Bariatricus comes
single_bin_12_1785	single_bin_12_3471	d__Bacteria;p__Firmicutes_A;c__Clostridia;o__Lachnospirales;f__Lachnospiraceae;g__Mediterraneibacter;s__Mediterraneibacter faecis	d__Bacteria;p__Firmicutes_A;c__Clostridia;o__Lachnospirales;f__Lachnospiraceae;g__Dorea_A;s__Dorea_A longicatena_B
single_bin_12_1785	single_bin_12_1787	d__Bacteria;p__Firmicutes_A;c__Clostridia;o__Lachnospirales;f__Lachnospiraceae;g__Mediterraneibacter;s__Mediterraneibacter faecis	d__Bacteria;p__Firmicutes_A;c__Clostridia;o__Lachnospirales;f__Lachnospiraceae;g__Bariatricus;s__Bariatricus comes
single_bin_12_1785	single_bin_12_2625	d__Bacteria;p__Firmicutes_A;c__Clostridia;o__Lachnospirales;f__Lachnospiraceae;g__Mediterraneibacter;s__Mediterraneibacter faecis	d__Bacteria;p__Firmicutes_A;c__Clostridia;o__Lachnospirales;f__Lachnospiraceae;g__Agathobacter;s__Agathobacter rectalis
single_bin_12_1785	single_bin_12_3471	d__Bacteria;p__Firmicutes_A;c__Clostridia;o__Lachnospirales;f__Lachnospiraceae;g__Mediterraneibacter;s__Mediterraneibacter faecis	d__Bacteria;p__Firmicutes_A;c__Clostridia;o__Lachnospirales;f__Lachnospiraceae;g__Dorea_A;s__Dorea_A longicatena_B
single_bin_12_1785	single_bin_12_1411	d__Bacteria;p__Firmicutes_A;c__Clostridia;o__Lachnospirales;f__Lachnospiraceae;g__Mediterraneibacter;s__Mediterraneibacter faecis	d__Bacteria;p__Firmicutes_A;c__Clostridia;o__Lachnospirales;f__Lachnospiraceae;g__Mediterraneibacter;s__Mediterraneibacter torques
single_bin_12_1785	single_bin_12_1787	d__Bacteria;p__Firmicutes_A;c__Clostridia;o__Lachnospirales;f__Lachnospiraceae;g__Mediterraneibacter;s__Mediterraneibacter faecis	d__Bacteria;p__Firmicutes_A;c__Clostridia;o__Lachnospirales;f__Lachnospiraceae;g__Bariatricus;s__Bariatricus comes
single_bin_12_1785	single_bin_12_3471	d__Bacteria;p__Firmicutes_A;c__Clostridia;o__Lachnospirales;f__Lachnospiraceae;g__Mediterraneibacter;s__Mediterraneibacter faecis	d__Bacteria;p__Firmicutes_A;c__Clostridia;o__Lachnospirales;f__Lachnospiraceae;g__Dorea_A;s__Dorea_A longicatena_B
single_bin_12_1785	single_bin_12_3471	d__Bacteria;p__Firmicutes_A;c__Clostridia;o__Lachnospirales;f__Lachnospiraceae;g__Mediterraneibacter;s__Mediterraneibacter faecis	d__Bacteria;p__Firmicutes_A;c__Clostridia;o__Lachnospirales;f__Lachnospiraceae;g__Dorea_A;s__Dorea_A longicatena_B
single_bin_12_1785	single_bin_12_834	d__Bacteria;p__Firmicutes_A;c__Clostridia;o__Lachnospirales;f__Lachnospiraceae;g__Mediterraneibacter;s__Mediterraneibacter faecis	d__Bacteria;p__Firmicutes_A;c__Clostridia;o__Lachnospirales;f__Lachnospiraceae;g__Clostridium_Q;s__Clostridium_Q fessum
single_bin_12_1785	single_bin_12_436	d__Bacteria;p__Firmicutes_A;c__Clostridia;o__Lachnospirales;f__Lachnospiraceae;g__Mediterraneibacter;s__Mediterraneibacter faecis	d__Bacteria;p__Firmicutes_A;c__Clostridia;o__Lachnospirales;f__Lachnospiraceae;g__Lachnospira;s__Lachnospira sp900316325
single_bin_12_1785	single_bin_12_1197	d__Bacteria;p__Firmicutes_A;c__Clostridia;o__Lachnospirales;f__Lachnospiraceae;g__Mediterraneibacter;s__Mediterraneibacter faecis	d__Bacteria;p__Firmicutes_A;c__Clostridia;o__Lachnospirales;f__Lachnospiraceae;g__Lachnospira;s__Lachnospira sp000437735
single_bin_12_1785	single_bin_12_834	d__Bacteria;p__Firmicutes_A;c__Clostridia;o__Lachnospirales;f__Lachnospiraceae;g__Mediterraneibacter;s__Mediterraneibacter faecis	d__Bacteria;p__Firmicutes_A;c__Clostridia;o__Lachnospirales;f__Lachnospiraceae;g__Clostridium_Q;s__Clostridium_Q fessum
single_bin_12_1785	single_bin_12_2625	d__Bacteria;p__Firmicutes_A;c__Clostridia;o__Lachnospirales;f__Lachnospiraceae;g__Mediterraneibacter;s__Mediterraneibacter faecis	d__Bacteria;p__Firmicutes_A;c__Clostridia;o__Lachnospirales;f__Lachnospiraceae;g__Agathobacter;s__Agathobacter rectalis
single_bin_12_1785	single_bin_12_1787	d__Bacteria;p__Firmicutes_A;c__Clostridia;o__Lachnospirales;f__Lachnospiraceae;g__Mediterraneibacter;s__Mediterraneibacter faecis	d__Bacteria;p__Firmicutes_A;c__Clostridia;o__Lachnospirales;f__Lachnospiraceae;g__Bariatricus;s__Bariatricus comes
single_bin_12_1785	single_bin_12_2629	d__Bacteria;p__Firmicutes_A;c__Clostridia;o__Lachnospirales;f__Lachnospiraceae;g__Mediterraneibacter;s__Mediterraneibacter faecis	d__Bacteria;p__Firmicutes_A;c__Clostridia;o__Oscillospirales;f__Acutalibacteraceae;g__Ruminococcus_E;s__Ruminococcus_E bromii_B
single_bin_12_1787	single_bin_12_1785	d__Bacteria;p__Firmicutes_A;c__Clostridia;o__Lachnospirales;f__Lachnospiraceae;g__Bariatricus;s__Bariatricus comes	d__Bacteria;p__Firmicutes_A;c__Clostridia;o__Lachnospirales;f__Lachnospiraceae;g__Mediterraneibacter;s__Mediterraneibacter faecis
single_bin_12_1787	single_bin_12_2026	d__Bacteria;p__Firmicutes_A;c__Clostridia;o__Lachnospirales;f__Lachnospiraceae;g__Bariatricus;s__Bariatricus comes	d__Bacteria;p__Firmicutes_A;c__Clostridia;o__Lachnospirales;f__Lachnospiraceae;g__Roseburia;s__Roseburia inulinivorans
single_bin_12_1787	single_bin_12_2625	d__Bacteria;p__Firmicutes_A;c__Clostridia;o__Lachnospirales;f__Lachnospiraceae;g__Bariatricus;s__Bariatricus comes	d__Bacteria;p__Firmicutes_A;c__Clostridia;o__Lachnospirales;f__Lachnospiraceae;g__Agathobacter;s__Agathobacter rectalis
single_bin_12_1787	single_bin_12_1785	d__Bacteria;p__Firmicutes_A;c__Clostridia;o__Lachnospirales;f__Lachnospiraceae;g__Bariatricus;s__Bariatricus comes	d__Bacteria;p__Firmicutes_A;c__Clostridia;o__Lachnospirales;f__Lachnospiraceae;g__Mediterraneibacter;s__Mediterraneibacter faecis
single_bin_12_1787	single_bin_12_1785	d__Bacteria;p__Firmicutes_A;c__Clostridia;o__Lachnospirales;f__Lachnospiraceae;g__Bariatricus;s__Bariatricus comes	d__Bacteria;p__Firmicutes_A;c__Clostridia;o__Lachnospirales;f__Lachnospiraceae;g__Mediterraneibacter;s__Mediterraneibacter faecis
single_bin_12_1787	single_bin_12_1785	d__Bacteria;p__Firmicutes_A;c__Clostridia;o__Lachnospirales;f__Lachnospiraceae;g__Bariatricus;s__Bariatricus comes	d__Bacteria;p__Firmicutes_A;c__Clostridia;o__Lachnospirales;f__Lachnospiraceae;g__Mediterraneibacter;s__Mediterraneibacter faecis
single_bin_12_1787	single_bin_12_1785	d__Bacteria;p__Firmicutes_A;c__Clostridia;o__Lachnospirales;f__Lachnospiraceae;g__Bariatricus;s__Bariatricus comes	d__Bacteria;p__Firmicutes_A;c__Clostridia;o__Lachnospirales;f__Lachnospiraceae;g__Mediterraneibacter;s__Mediterraneibacter faecis
single_bin_12_1787	single_bin_12_2026	d__Bacteria;p__Firmicutes_A;c__Clostridia;o__Lachnospirales;f__Lachnospiraceae;g__Bariatricus;s__Bariatricus comes	d__Bacteria;p__Firmicutes_A;c__Clostridia;o__Lachnospirales;f__Lachnospiraceae;g__Roseburia;s__Roseburia inulinivorans
single_bin_12_1787	single_bin_12_834	d__Bacteria;p__Firmicutes_A;c__Clostridia;o__Lachnospirales;f__Lachnospiraceae;g__Bariatricus;s__Bariatricus comes	d__Bacteria;p__Firmicutes_A;c__Clostridia;o__Lachnospirales;f__Lachnospiraceae;g__Clostridium_Q;s__Clostridium_Q fessum
single_bin_12_1787	single_bin_12_2625	d__Bacteria;p__Firmicutes_A;c__Clostridia;o__Lachnospirales;f__Lachnospiraceae;g__Bariatricus;s__Bariatricus comes	d__Bacteria;p__Firmicutes_A;c__Clostridia;o__Lachnospirales;f__Lachnospiraceae;g__Agathobacter;s__Agathobacter rectalis
single_bin_12_1787	single_bin_12_3471	d__Bacteria;p__Firmicutes_A;c__Clostridia;o__Lachnospirales;f__Lachnospiraceae;g__Bariatricus;s__Bariatricus comes	d__Bacteria;p__Firmicutes_A;c__Clostridia;o__Lachnospirales;f__Lachnospiraceae;g__Dorea_A;s__Dorea_A longicatena_B
single_bin_12_1787	single_bin_12_1785	d__Bacteria;p__Firmicutes_A;c__Clostridia;o__Lachnospirales;f__Lachnospiraceae;g__Bariatricus;s__Bariatricus comes	d__Bacteria;p__Firmicutes_A;c__Clostridia;o__Lachnospirales;f__Lachnospiraceae;g__Mediterraneibacter;s__Mediterraneibacter faecis
single_bin_12_1787	single_bin_12_2625	d__Bacteria;p__Firmicutes_A;c__Clostridia;o__Lachnospirales;f__Lachnospiraceae;g__Bariatricus;s__Bariatricus comes	d__Bacteria;p__Firmicutes_A;c__Clostridia;o__Lachnospirales;f__Lachnospiraceae;g__Agathobacter;s__Agathobacter rectalis
single_bin_12_1787	single_bin_12_1785	d__Bacteria;p__Firmicutes_A;c__Clostridia;o__Lachnospirales;f__Lachnospiraceae;g__Bariatricus;s__Bariatricus comes	d__Bacteria;p__Firmicutes_A;c__Clostridia;o__Lachnospirales;f__Lachnospiraceae;g__Mediterraneibacter;s__Mediterraneibacter faecis
single_bin_12_1787	single_bin_12_2625	d__Bacteria;p__Firmicutes_A;c__Clostridia;o__Lachnospirales;f__Lachnospiraceae;g__Bariatricus;s__Bariatricus comes	d__Bacteria;p__Firmicutes_A;c__Clostridia;o__Lachnospirales;f__Lachnospiraceae;g__Agathobacter;s__Agathobacter rectalis
single_bin_12_1787	single_bin_12_1785	d__Bacteria;p__Firmicutes_A;c__Clostridia;o__Lachnospirales;f__Lachnospiraceae;g__Bariatricus;s__Bariatricus comes	d__Bacteria;p__Firmicutes_A;c__Clostridia;o__Lachnospirales;f__Lachnospiraceae;g__Mediterraneibacter;s__Mediterraneibacter faecis
single_bin_12_1787	single_bin_12_2026	d__Bacteria;p__Firmicutes_A;c__Clostridia;o__Lachnospirales;f__Lachnospiraceae;g__Bariatricus;s__Bariatricus comes	d__Bacteria;p__Firmicutes_A;c__Clostridia;o__Lachnospirales;f__Lachnospiraceae;g__Roseburia;s__Roseburia inulinivorans
single_bin_12_1787	single_bin_12_3513	d__Bacteria;p__Firmicutes_A;c__Clostridia;o__Lachnospirales;f__Lachnospiraceae;g__Bariatricus;s__Bariatricus comes	d__Bacteria;p__Firmicutes_A;c__Clostridia;o__Lachnospirales;f__Lachnospiraceae;g__Agathobacter;s__Agathobacter faecis
single_bin_12_1787	single_bin_12_1406	d__Bacteria;p__Firmicutes_A;c__Clostridia;o__Lachnospirales;f__Lachnospiraceae;g__Bariatricus;s__Bariatricus comes	d__Bacteria;p__Firmicutes_A;c__Clostridia;o__Oscillospirales;f__Acutalibacteraceae;g__Fimenecus;s__Fimenecus sp000432435
single_bin_12_1787	single_bin_12_2625	d__Bacteria;p__Firmicutes_A;c__Clostridia;o__Lachnospirales;f__Lachnospiraceae;g__Bariatricus;s__Bariatricus comes	d__Bacteria;p__Firmicutes_A;c__Clostridia;o__Lachnospirales;f__Lachnospiraceae;g__Agathobacter;s__Agathobacter rectalis
single_bin_12_1787	single_bin_12_2624	d__Bacteria;p__Firmicutes_A;c__Clostridia;o__Lachnospirales;f__Lachnospiraceae;g__Bariatricus;s__Bariatricus comes	d__Bacteria;p__Firmicutes_A;c__Clostridia;o__Lachnospirales;f__Lachnospiraceae;g__Ruminococcus_B;s__Ruminococcus_B gnavus
single_bin_12_1787	single_bin_12_2629	d__Bacteria;p__Firmicutes_A;c__Clostridia;o__Lachnospirales;f__Lachnospiraceae;g__Bariatricus;s__Bariatricus comes	d__Bacteria;p__Firmicutes_A;c__Clostridia;o__Oscillospirales;f__Acutalibacteraceae;g__Ruminococcus_E;s__Ruminococcus_E bromii_B
single_bin_12_1787	single_bin_12_1785	d__Bacteria;p__Firmicutes_A;c__Clostridia;o__Lachnospirales;f__Lachnospiraceae;g__Bariatricus;s__Bariatricus comes	d__Bacteria;p__Firmicutes_A;c__Clostridia;o__Lachnospirales;f__Lachnospiraceae;g__Mediterraneibacter;s__Mediterraneibacter faecis
single_bin_12_1787	single_bin_12_2625	d__Bacteria;p__Firmicutes_A;c__Clostridia;o__Lachnospirales;f__Lachnospiraceae;g__Bariatricus;s__Bariatricus comes	d__Bacteria;p__Firmicutes_A;c__Clostridia;o__Lachnospirales;f__Lachnospiraceae;g__Agathobacter;s__Agathobacter rectalis
single_bin_12_1790	single_bin_12_627	d__Bacteria;p__Firmicutes_A;c__Clostridia;o__Lachnospirales;f__Lachnospiraceae;g__Oliverpabstia;s__unknown_0	d__Bacteria;p__Proteobacteria;c__Alphaproteobacteria;o__Micavibrionales;f__Micavibrionaceae;g__;s__unknown_2
single_bin_12_1790	single_bin_12_2624	d__Bacteria;p__Firmicutes_A;c__Clostridia;o__Lachnospirales;f__Lachnospiraceae;g__Oliverpabstia;s__unknown_0	d__Bacteria;p__Firmicutes_A;c__Clostridia;o__Lachnospirales;f__Lachnospiraceae;g__Ruminococcus_B;s__Ruminococcus_B gnavus
single_bin_12_1790	single_bin_12_834	d__Bacteria;p__Firmicutes_A;c__Clostridia;o__Lachnospirales;f__Lachnospiraceae;g__Oliverpabstia;s__unknown_0	d__Bacteria;p__Firmicutes_A;c__Clostridia;o__Lachnospirales;f__Lachnospiraceae;g__Clostridium_Q;s__Clostridium_Q fessum
single_bin_12_1790	single_bin_12_2624	d__Bacteria;p__Firmicutes_A;c__Clostridia;o__Lachnospirales;f__Lachnospiraceae;g__Oliverpabstia;s__unknown_0	d__Bacteria;p__Firmicutes_A;c__Clostridia;o__Lachnospirales;f__Lachnospiraceae;g__Ruminococcus_B;s__Ruminococcus_B gnavus
single_bin_12_1790	single_bin_12_1827	d__Bacteria;p__Firmicutes_A;c__Clostridia;o__Lachnospirales;f__Lachnospiraceae;g__Oliverpabstia;s__unknown_0	d__Bacteria;p__Firmicutes_A;c__Clostridia;o__Lachnospirales;f__Lachnospiraceae;g__Enterocloster;s__Enterocloster sp001517625
single_bin_12_1790	single_bin_12_839	d__Bacteria;p__Firmicutes_A;c__Clostridia;o__Lachnospirales;f__Lachnospiraceae;g__Oliverpabstia;s__unknown_0	d__Bacteria;p__Firmicutes_A;c__Clostridia;o__Lachnospirales;f__Lachnospiraceae;g__Blautia_A;s__Blautia_A sp003471165
single_bin_12_1800	single_bin_S_3605	d__Bacteria;p__Firmicutes;c__Bacilli;o__RF39;f__UBA660;g__RGIG4266;s__unknown_0	d__Bacteria;p__Firmicutes_A;c__Clostridia;o__Lachnospirales;f__Lachnospiraceae;g__NK4A136;s__unknown_0
single_bin_12_1800	single_bin_12_1067	d__Bacteria;p__Firmicutes;c__Bacilli;o__RF39;f__UBA660;g__RGIG4266;s__unknown_0	d__Bacteria;p__Firmicutes_A;c__Clostridia;o__Lachnospirales;f__Lachnospiraceae;g__;s__unknown_1
single_bin_12_1807	single_bin_12_627	d__Bacteria;p__Proteobacteria;c__Alphaproteobacteria;o__Micavibrionales;f__Micavibrionaceae;g__;s__unknown_5	d__Bacteria;p__Proteobacteria;c__Alphaproteobacteria;o__Micavibrionales;f__Micavibrionaceae;g__;s__unknown_2
single_bin_12_1807	single_bin_12_1499	d__Bacteria;p__Proteobacteria;c__Alphaproteobacteria;o__Micavibrionales;f__Micavibrionaceae;g__;s__unknown_5	d__Bacteria;p__Proteobacteria;c__Alphaproteobacteria;o__Micavibrionales;f__Micavibrionaceae;g__TMED27;s__unknown_1
single_bin_12_1807	single_bin_12_627	d__Bacteria;p__Proteobacteria;c__Alphaproteobacteria;o__Micavibrionales;f__Micavibrionaceae;g__;s__unknown_5	d__Bacteria;p__Proteobacteria;c__Alphaproteobacteria;o__Micavibrionales;f__Micavibrionaceae;g__;s__unknown_2
single_bin_12_1807	single_bin_12_1499	d__Bacteria;p__Proteobacteria;c__Alphaproteobacteria;o__Micavibrionales;f__Micavibrionaceae;g__;s__unknown_5	d__Bacteria;p__Proteobacteria;c__Alphaproteobacteria;o__Micavibrionales;f__Micavibrionaceae;g__TMED27;s__unknown_1
single_bin_12_1807	single_bin_12_2233	d__Bacteria;p__Proteobacteria;c__Alphaproteobacteria;o__Micavibrionales;f__Micavibrionaceae;g__;s__unknown_5	d__Bacteria;p__Proteobacteria;c__Alphaproteobacteria;o__Micavibrionales;f__Micavibrionaceae;g__;s__unknown_3
single_bin_12_1815	single_bin_12_2625	d__Bacteria;p__Firmicutes;c__Bacilli;o__Erysipelotrichales;f__Erysipelotrichaceae;g__Holdemanella;s__unknown_0	d__Bacteria;p__Firmicutes_A;c__Clostridia;o__Lachnospirales;f__Lachnospiraceae;g__Agathobacter;s__Agathobacter rectalis
single_bin_12_1815	single_bin_12_3471	d__Bacteria;p__Firmicutes;c__Bacilli;o__Erysipelotrichales;f__Erysipelotrichaceae;g__Holdemanella;s__unknown_0	d__Bacteria;p__Firmicutes_A;c__Clostridia;o__Lachnospirales;f__Lachnospiraceae;g__Dorea_A;s__Dorea_A longicatena_B
single_bin_12_1818	single_bin_12_3513	d__Bacteria;p__Firmicutes;c__Bacilli;o__Erysipelotrichales;f__Erysipelotrichaceae;g__Holdemanella;s__Holdemanella sp003436425	d__Bacteria;p__Firmicutes_A;c__Clostridia;o__Lachnospirales;f__Lachnospiraceae;g__Agathobacter;s__Agathobacter faecis
single_bin_12_1818	single_bin_12_2026	d__Bacteria;p__Firmicutes;c__Bacilli;o__Erysipelotrichales;f__Erysipelotrichaceae;g__Holdemanella;s__Holdemanella sp003436425	d__Bacteria;p__Firmicutes_A;c__Clostridia;o__Lachnospirales;f__Lachnospiraceae;g__Roseburia;s__Roseburia inulinivorans
single_bin_12_1873	single_bin_12_1874	d__Bacteria;p__Firmicutes;c__Bacilli;o__Lactobacillales;f__Enterococcaceae;g__Enterococcus_B;s__Enterococcus_B hirae	d__Bacteria;p__Firmicutes;c__Bacilli;o__Lactobacillales;f__Enterococcaceae;g__Enterococcus_B;s__Enterococcus_B lactis
single_bin_12_1873	single_bin_12_1874	d__Bacteria;p__Firmicutes;c__Bacilli;o__Lactobacillales;f__Enterococcaceae;g__Enterococcus_B;s__Enterococcus_B hirae	d__Bacteria;p__Firmicutes;c__Bacilli;o__Lactobacillales;f__Enterococcaceae;g__Enterococcus_B;s__Enterococcus_B lactis
single_bin_12_188	single_bin_12_2539	d__Bacteria;p__Proteobacteria;c__Gammaproteobacteria;o__Enterobacterales;f__Aeromonadaceae;g__Aeromonas;s__unknown_1	d__Bacteria;p__Proteobacteria;c__Gammaproteobacteria;o__Enterobacterales;f__Aeromonadaceae;g__Aeromonas;s__Aeromonas caviae
single_bin_12_1898	single_bin_12_2980	d__Bacteria;p__Proteobacteria;c__Gammaproteobacteria;o__JAGOUU01;f__JAGOUU01;g__JAGOUU01;s__unknown_3	d__Bacteria;p__Proteobacteria;c__Gammaproteobacteria;o__JAGOUU01;f__JAGOUU01;g__JAGOUU01;s__unknown_1
single_bin_12_1898	single_bin_12_2757	d__Bacteria;p__Proteobacteria;c__Gammaproteobacteria;o__JAGOUU01;f__JAGOUU01;g__JAGOUU01;s__unknown_3	d__Bacteria;p__Proteobacteria;c__Gammaproteobacteria;o__JAGOUU01;f__JAGOUU01;g__JAGOUU01;s__unknown_0
single_bin_12_1898	single_bin_12_447	d__Bacteria;p__Proteobacteria;c__Gammaproteobacteria;o__JAGOUU01;f__JAGOUU01;g__JAGOUU01;s__unknown_3	d__Bacteria;p__Proteobacteria;c__Gammaproteobacteria;o__JAGOUU01;f__JAGOUU01;g__JAGOUU01;s__unknown_4
single_bin_12_1898	single_bin_12_2980	d__Bacteria;p__Proteobacteria;c__Gammaproteobacteria;o__JAGOUU01;f__JAGOUU01;g__JAGOUU01;s__unknown_3	d__Bacteria;p__Proteobacteria;c__Gammaproteobacteria;o__JAGOUU01;f__JAGOUU01;g__JAGOUU01;s__unknown_1
single_bin_12_1898	single_bin_12_2757	d__Bacteria;p__Proteobacteria;c__Gammaproteobacteria;o__JAGOUU01;f__JAGOUU01;g__JAGOUU01;s__unknown_3	d__Bacteria;p__Proteobacteria;c__Gammaproteobacteria;o__JAGOUU01;f__JAGOUU01;g__JAGOUU01;s__unknown_0
single_bin_12_1898	single_bin_12_2980	d__Bacteria;p__Proteobacteria;c__Gammaproteobacteria;o__JAGOUU01;f__JAGOUU01;g__JAGOUU01;s__unknown_3	d__Bacteria;p__Proteobacteria;c__Gammaproteobacteria;o__JAGOUU01;f__JAGOUU01;g__JAGOUU01;s__unknown_1
single_bin_12_1898	single_bin_12_2757	d__Bacteria;p__Proteobacteria;c__Gammaproteobacteria;o__JAGOUU01;f__JAGOUU01;g__JAGOUU01;s__unknown_3	d__Bacteria;p__Proteobacteria;c__Gammaproteobacteria;o__JAGOUU01;f__JAGOUU01;g__JAGOUU01;s__unknown_0
single_bin_12_1898	single_bin_12_2980	d__Bacteria;p__Proteobacteria;c__Gammaproteobacteria;o__JAGOUU01;f__JAGOUU01;g__JAGOUU01;s__unknown_3	d__Bacteria;p__Proteobacteria;c__Gammaproteobacteria;o__JAGOUU01;f__JAGOUU01;g__JAGOUU01;s__unknown_1
single_bin_12_1898	single_bin_12_2590	d__Bacteria;p__Proteobacteria;c__Gammaproteobacteria;o__JAGOUU01;f__JAGOUU01;g__JAGOUU01;s__unknown_3	d__Bacteria;p__Proteobacteria;c__Gammaproteobacteria;o__Pseudomonadales;f__Moraxellaceae;g__Acinetobacter;s__unknown_2
single_bin_12_1911	single_bin_12_968	d__Bacteria;p__Proteobacteria;c__Gammaproteobacteria;o__Pseudomonadales;f__Moraxellaceae;g__Psychrobacter;s__unknown_0	d__Bacteria;p__Proteobacteria;c__Gammaproteobacteria;o__Pseudomonadales;f__Moraxellaceae;g__Psychrobacter;s__Psychrobacter alimentarius
single_bin_12_1911	single_bin_12_964	d__Bacteria;p__Proteobacteria;c__Gammaproteobacteria;o__Pseudomonadales;f__Moraxellaceae;g__Psychrobacter;s__unknown_0	d__Bacteria;p__Proteobacteria;c__Gammaproteobacteria;o__Pseudomonadales;f__Moraxellaceae;g__Psychrobacter;s__Psychrobacter pasteurii
single_bin_12_1911	single_bin_12_967	d__Bacteria;p__Proteobacteria;c__Gammaproteobacteria;o__Pseudomonadales;f__Moraxellaceae;g__Psychrobacter;s__unknown_0	d__Bacteria;p__Proteobacteria;c__Gammaproteobacteria;o__Pseudomonadales;f__Moraxellaceae;g__Psychrobacter;s__Psychrobacter namhaensis
single_bin_12_1911	single_bin_12_3294	d__Bacteria;p__Proteobacteria;c__Gammaproteobacteria;o__Pseudomonadales;f__Moraxellaceae;g__Psychrobacter;s__unknown_0	d__Bacteria;p__Proteobacteria;c__Gammaproteobacteria;o__Pseudomonadales;f__Moraxellaceae;g__Psychrobacter;s__Psychrobacter sp002414005
single_bin_12_1911	single_bin_12_970	d__Bacteria;p__Proteobacteria;c__Gammaproteobacteria;o__Pseudomonadales;f__Moraxellaceae;g__Psychrobacter;s__unknown_0	d__Bacteria;p__Proteobacteria;c__Gammaproteobacteria;o__Pseudomonadales;f__Moraxellaceae;g__Psychrobacter;s__Psychrobacter sp018448495
single_bin_12_1938	single_bin_12_2669	d__Bacteria;p__Bdellovibrionota;c__Bdellovibrionia;o__Bdellovibrionales;f__UBA6776;g__JADJVA01;s__unknown_1	d__Bacteria;p__Bdellovibrionota;c__Bdellovibrionia;o__Bdellovibrionales;f__UBA6776;g__JADJVA01;s__unknown_0
single_bin_12_1946	single_bin_12_3494	d__Bacteria;p__Caldisericota;c__Caldisericia;o__UBA6126;f__;g__;s__unknown_0	d__Bacteria;p__Proteobacteria;c__Gammaproteobacteria;o__Pseudomonadales;f__Moraxellaceae;g__Acinetobacter;s__unknown_3
single_bin_12_1946	single_bin_12_2590	d__Bacteria;p__Caldisericota;c__Caldisericia;o__UBA6126;f__;g__;s__unknown_0	d__Bacteria;p__Proteobacteria;c__Gammaproteobacteria;o__Pseudomonadales;f__Moraxellaceae;g__Acinetobacter;s__unknown_2
single_bin_12_1990	single_bin_12_1275	d__Bacteria;p__Patescibacteria;c__Microgenomatia;o__UBA1406;f__GWC2-37-13;g__JACOTV01;s__unknown_0	d__Bacteria;p__Proteobacteria;c__Gammaproteobacteria;o__Enterobacterales;f__Enterobacteriaceae;g__Klebsiella;s__Klebsiella ornithinolytica
single_bin_12_199	single_bin_12_429	d__Bacteria;p__Proteobacteria;c__Gammaproteobacteria;o__Enterobacterales;f__Aeromonadaceae;g__Aeromonas;s__unknown_0	d__Bacteria;p__Patescibacteria;c__Saccharimonadia;o__Saccharimonadales;f__UBA7683;g__;s__unknown_1
single_bin_12_199	single_bin_12_200	d__Bacteria;p__Proteobacteria;c__Gammaproteobacteria;o__Enterobacterales;f__Aeromonadaceae;g__Aeromonas;s__unknown_0	d__Bacteria;p__Proteobacteria;c__Gammaproteobacteria;o__Enterobacterales;f__Aeromonadaceae;g__Aeromonas;s__Aeromonas molluscorum
single_bin_12_199	single_bin_12_2539	d__Bacteria;p__Proteobacteria;c__Gammaproteobacteria;o__Enterobacterales;f__Aeromonadaceae;g__Aeromonas;s__unknown_0	d__Bacteria;p__Proteobacteria;c__Gammaproteobacteria;o__Enterobacterales;f__Aeromonadaceae;g__Aeromonas;s__Aeromonas caviae
single_bin_12_199	single_bin_12_2940	d__Bacteria;p__Proteobacteria;c__Gammaproteobacteria;o__Enterobacterales;f__Aeromonadaceae;g__Aeromonas;s__unknown_0	d__Bacteria;p__Patescibacteria;c__Microgenomatia;o__UBA1406;f__GWC2-37-13;g__;s__unknown_1
single_bin_12_199	single_bin_12_2539	d__Bacteria;p__Proteobacteria;c__Gammaproteobacteria;o__Enterobacterales;f__Aeromonadaceae;g__Aeromonas;s__unknown_0	d__Bacteria;p__Proteobacteria;c__Gammaproteobacteria;o__Enterobacterales;f__Aeromonadaceae;g__Aeromonas;s__Aeromonas caviae
single_bin_12_200	single_bin_12_429	d__Bacteria;p__Proteobacteria;c__Gammaproteobacteria;o__Enterobacterales;f__Aeromonadaceae;g__Aeromonas;s__Aeromonas molluscorum	d__Bacteria;p__Patescibacteria;c__Saccharimonadia;o__Saccharimonadales;f__UBA7683;g__;s__unknown_1
single_bin_12_200	single_bin_12_199	d__Bacteria;p__Proteobacteria;c__Gammaproteobacteria;o__Enterobacterales;f__Aeromonadaceae;g__Aeromonas;s__Aeromonas molluscorum	d__Bacteria;p__Proteobacteria;c__Gammaproteobacteria;o__Enterobacterales;f__Aeromonadaceae;g__Aeromonas;s__unknown_0
single_bin_12_200	single_bin_12_2539	d__Bacteria;p__Proteobacteria;c__Gammaproteobacteria;o__Enterobacterales;f__Aeromonadaceae;g__Aeromonas;s__Aeromonas molluscorum	d__Bacteria;p__Proteobacteria;c__Gammaproteobacteria;o__Enterobacterales;f__Aeromonadaceae;g__Aeromonas;s__Aeromonas caviae
single_bin_12_200	single_bin_12_2940	d__Bacteria;p__Proteobacteria;c__Gammaproteobacteria;o__Enterobacterales;f__Aeromonadaceae;g__Aeromonas;s__Aeromonas molluscorum	d__Bacteria;p__Patescibacteria;c__Microgenomatia;o__UBA1406;f__GWC2-37-13;g__;s__unknown_1
single_bin_12_200	single_bin_12_2539	d__Bacteria;p__Proteobacteria;c__Gammaproteobacteria;o__Enterobacterales;f__Aeromonadaceae;g__Aeromonas;s__Aeromonas molluscorum	d__Bacteria;p__Proteobacteria;c__Gammaproteobacteria;o__Enterobacterales;f__Aeromonadaceae;g__Aeromonas;s__Aeromonas caviae
single_bin_12_2026	single_bin_12_1787	d__Bacteria;p__Firmicutes_A;c__Clostridia;o__Lachnospirales;f__Lachnospiraceae;g__Roseburia;s__Roseburia inulinivorans	d__Bacteria;p__Firmicutes_A;c__Clostridia;o__Lachnospirales;f__Lachnospiraceae;g__Bariatricus;s__Bariatricus comes
single_bin_12_2026	single_bin_12_1787	d__Bacteria;p__Firmicutes_A;c__Clostridia;o__Lachnospirales;f__Lachnospiraceae;g__Roseburia;s__Roseburia inulinivorans	d__Bacteria;p__Firmicutes_A;c__Clostridia;o__Lachnospirales;f__Lachnospiraceae;g__Bariatricus;s__Bariatricus comes
single_bin_12_2026	single_bin_12_2625	d__Bacteria;p__Firmicutes_A;c__Clostridia;o__Lachnospirales;f__Lachnospiraceae;g__Roseburia;s__Roseburia inulinivorans	d__Bacteria;p__Firmicutes_A;c__Clostridia;o__Lachnospirales;f__Lachnospiraceae;g__Agathobacter;s__Agathobacter rectalis
single_bin_12_2026	single_bin_12_836	d__Bacteria;p__Firmicutes_A;c__Clostridia;o__Lachnospirales;f__Lachnospiraceae;g__Roseburia;s__Roseburia inulinivorans	d__Bacteria;p__Firmicutes_A;c__Clostridia;o__Lachnospirales;f__Lachnospiraceae;g__CAG-95;s__CAG-95 sp900066375
single_bin_12_206	single_bin_12_3438	d__Bacteria;p__Patescibacteria;c__Microgenomatia;o__UBA1400;f__;g__;s__unknown_3	d__Bacteria;p__Proteobacteria;c__Gammaproteobacteria;o__Pseudomonadales;f__Moraxellaceae;g__Acinetobacter;s__unknown_0
single_bin_12_210	single_bin_12_3345	d__Bacteria;p__Patescibacteria;c__Dojkabacteria;o__;f__;g__;s__unknown_0	d__Bacteria;p__Proteobacteria;c__Gammaproteobacteria;o__Pseudomonadales;f__Moraxellaceae;g__Acinetobacter;s__Acinetobacter johnsonii
single_bin_12_210	single_bin_12_3438	d__Bacteria;p__Patescibacteria;c__Dojkabacteria;o__;f__;g__;s__unknown_0	d__Bacteria;p__Proteobacteria;c__Gammaproteobacteria;o__Pseudomonadales;f__Moraxellaceae;g__Acinetobacter;s__unknown_0
single_bin_12_210	single_bin_12_661	d__Bacteria;p__Patescibacteria;c__Dojkabacteria;o__;f__;g__;s__unknown_0	d__Bacteria;p__Proteobacteria;c__Gammaproteobacteria;o__Pseudomonadales;f__Moraxellaceae;g__Acinetobacter;s__unknown_9
single_bin_12_210	single_bin_12_1517	d__Bacteria;p__Patescibacteria;c__Dojkabacteria;o__;f__;g__;s__unknown_0	d__Bacteria;p__;c__;o__;f__;g__;s__unknown_2
single_bin_12_210	single_bin_12_2590	d__Bacteria;p__Patescibacteria;c__Dojkabacteria;o__;f__;g__;s__unknown_0	d__Bacteria;p__Proteobacteria;c__Gammaproteobacteria;o__Pseudomonadales;f__Moraxellaceae;g__Acinetobacter;s__unknown_2
single_bin_12_210	single_bin_12_3494	d__Bacteria;p__Patescibacteria;c__Dojkabacteria;o__;f__;g__;s__unknown_0	d__Bacteria;p__Proteobacteria;c__Gammaproteobacteria;o__Pseudomonadales;f__Moraxellaceae;g__Acinetobacter;s__unknown_3
single_bin_12_210	single_bin_12_3345	d__Bacteria;p__Patescibacteria;c__Dojkabacteria;o__;f__;g__;s__unknown_0	d__Bacteria;p__Proteobacteria;c__Gammaproteobacteria;o__Pseudomonadales;f__Moraxellaceae;g__Acinetobacter;s__Acinetobacter johnsonii
single_bin_12_210	single_bin_12_3024	d__Bacteria;p__Patescibacteria;c__Dojkabacteria;o__;f__;g__;s__unknown_0	d__Bacteria;p__;c__;o__;f__;g__;s__unknown_1
single_bin_12_210	single_bin_12_3326	d__Bacteria;p__Patescibacteria;c__Dojkabacteria;o__;f__;g__;s__unknown_0	d__Bacteria;p__Patescibacteria;c__Microgenomatia;o__UBA1406;f__GWC2-37-13;g__;s__unknown_0
single_bin_12_210	single_bin_12_3326	d__Bacteria;p__Patescibacteria;c__Dojkabacteria;o__;f__;g__;s__unknown_0	d__Bacteria;p__Patescibacteria;c__Microgenomatia;o__UBA1406;f__GWC2-37-13;g__;s__unknown_0
single_bin_12_210	single_bin_12_773	d__Bacteria;p__Patescibacteria;c__Dojkabacteria;o__;f__;g__;s__unknown_0	d__Bacteria;p__Patescibacteria;c__Microgenomatia;o__UBA1406;f__GWC2-37-13;g__UBA1450;s__unknown_5
single_bin_12_210	single_bin_12_3488	d__Bacteria;p__Patescibacteria;c__Dojkabacteria;o__;f__;g__;s__unknown_0	d__Bacteria;p__Proteobacteria;c__Gammaproteobacteria;o__Pseudomonadales;f__Moraxellaceae;g__Acinetobacter;s__Acinetobacter gandensis
single_bin_12_210	single_bin_12_1488	d__Bacteria;p__Patescibacteria;c__Dojkabacteria;o__;f__;g__;s__unknown_0	d__Bacteria;p__Chlamydiota;c__Chlamydiia;o__;f__;g__;s__unknown_0
single_bin_12_210	single_bin_12_3488	d__Bacteria;p__Patescibacteria;c__Dojkabacteria;o__;f__;g__;s__unknown_0	d__Bacteria;p__Proteobacteria;c__Gammaproteobacteria;o__Pseudomonadales;f__Moraxellaceae;g__Acinetobacter;s__Acinetobacter gandensis
single_bin_12_210	single_bin_12_3024	d__Bacteria;p__Patescibacteria;c__Dojkabacteria;o__;f__;g__;s__unknown_0	d__Bacteria;p__;c__;o__;f__;g__;s__unknown_1
single_bin_12_210	single_bin_12_2940	d__Bacteria;p__Patescibacteria;c__Dojkabacteria;o__;f__;g__;s__unknown_0	d__Bacteria;p__Patescibacteria;c__Microgenomatia;o__UBA1406;f__GWC2-37-13;g__;s__unknown_1
single_bin_12_210	single_bin_12_1273	d__Bacteria;p__Patescibacteria;c__Dojkabacteria;o__;f__;g__;s__unknown_0	d__Bacteria;p__Proteobacteria;c__Gammaproteobacteria;o__Enterobacterales;f__Psittacicellaceae;g__;s__unknown_0
single_bin_12_210	single_bin_S_3608	d__Bacteria;p__Patescibacteria;c__Dojkabacteria;o__;f__;g__;s__unknown_0	d__Bacteria;p__Patescibacteria;c__WWE3;o__UBA101185;f__;g__;s__unknown_0
single_bin_12_210	single_bin_12_2658	d__Bacteria;p__Patescibacteria;c__Dojkabacteria;o__;f__;g__;s__unknown_0	d__Bacteria;p__Proteobacteria;c__Alphaproteobacteria;o__Sphingomonadales;f__Emcibacteraceae;g__UBA4441;s__unknown_2
single_bin_12_210	single_bin_12_563	d__Bacteria;p__Patescibacteria;c__Dojkabacteria;o__;f__;g__;s__unknown_0	d__Bacteria;p__Proteobacteria;c__Gammaproteobacteria;o__Pseudomonadales;f__Moraxellaceae;g__Acinetobacter;s__Acinetobacter sp009707625
single_bin_12_210	single_bin_12_661	d__Bacteria;p__Patescibacteria;c__Dojkabacteria;o__;f__;g__;s__unknown_0	d__Bacteria;p__Proteobacteria;c__Gammaproteobacteria;o__Pseudomonadales;f__Moraxellaceae;g__Acinetobacter;s__unknown_9
single_bin_12_210	single_bin_12_3345	d__Bacteria;p__Patescibacteria;c__Dojkabacteria;o__;f__;g__;s__unknown_0	d__Bacteria;p__Proteobacteria;c__Gammaproteobacteria;o__Pseudomonadales;f__Moraxellaceae;g__Acinetobacter;s__Acinetobacter johnsonii
single_bin_12_210	single_bin_12_563	d__Bacteria;p__Patescibacteria;c__Dojkabacteria;o__;f__;g__;s__unknown_0	d__Bacteria;p__Proteobacteria;c__Gammaproteobacteria;o__Pseudomonadales;f__Moraxellaceae;g__Acinetobacter;s__Acinetobacter sp009707625
single_bin_12_210	single_bin_12_2940	d__Bacteria;p__Patescibacteria;c__Dojkabacteria;o__;f__;g__;s__unknown_0	d__Bacteria;p__Patescibacteria;c__Microgenomatia;o__UBA1406;f__GWC2-37-13;g__;s__unknown_1
single_bin_12_210	single_bin_12_3438	d__Bacteria;p__Patescibacteria;c__Dojkabacteria;o__;f__;g__;s__unknown_0	d__Bacteria;p__Proteobacteria;c__Gammaproteobacteria;o__Pseudomonadales;f__Moraxellaceae;g__Acinetobacter;s__unknown_0
single_bin_12_210	single_bin_12_3436	d__Bacteria;p__Patescibacteria;c__Dojkabacteria;o__;f__;g__;s__unknown_0	d__Bacteria;p__Proteobacteria;c__Gammaproteobacteria;o__Pseudomonadales;f__Moraxellaceae;g__Acinetobacter;s__unknown_1
single_bin_12_210	single_bin_12_1158	d__Bacteria;p__Patescibacteria;c__Dojkabacteria;o__;f__;g__;s__unknown_0	d__Bacteria;p__Patescibacteria;c__Microgenomatia;o__UBA1400;f__PJMF01;g__;s__unknown_5
single_bin_12_213	single_bin_12_3265	d__Bacteria;p__Verrucomicrobiota;c__Verrucomicrobiae;o__Chthoniobacterales;f__UBA6821;g__CAIWMF01;s__unknown_0	d__Bacteria;p__Proteobacteria;c__Gammaproteobacteria;o__Francisellales;f__Francisellaceae;g__Francisella;s__Francisella philomiragia
single_bin_12_2172	single_bin_12_565	d__Bacteria;p__Spirochaetota;c__Spirochaetia;o__Sphaerochaetales;f__Sphaerochaetaceae;g__JAAYFO01;s__unknown_0	d__Bacteria;p__Bdellovibrionota_C;c__UBA2361;o__UBA2361;f__RFPC01;g__;s__unknown_2
single_bin_12_2172	single_bin_12_1323	d__Bacteria;p__Spirochaetota;c__Spirochaetia;o__Sphaerochaetales;f__Sphaerochaetaceae;g__JAAYFO01;s__unknown_0	d__Bacteria;p__Bdellovibrionota_C;c__UBA2361;o__UBA2361;f__RFPC01;g__RFPC01;s__unknown_0
single_bin_12_2198	single_bin_12_1296	d__Bacteria;p__Bdellovibrionota;c__Bdellovibrionia;o__Bdellovibrionales;f__UBA6776;g__;s__unknown_0	d__Bacteria;p__Bdellovibrionota;c__Bacteriovoracia;o__Bacteriovoracales;f__Bacteriovoracaceae;g__;s__unknown_5
single_bin_12_2198	single_bin_12_1296	d__Bacteria;p__Bdellovibrionota;c__Bdellovibrionia;o__Bdellovibrionales;f__UBA6776;g__;s__unknown_0	d__Bacteria;p__Bdellovibrionota;c__Bacteriovoracia;o__Bacteriovoracales;f__Bacteriovoracaceae;g__;s__unknown_5
single_bin_12_2224	single_bin_12_1513	d__Bacteria;p__Firmicutes_A;c__Clostridia;o__Peptostreptococcales;f__Acidaminobacteraceae;g__;s__unknown_0	d__Bacteria;p__Firmicutes_C;c__Negativicutes;o__Acidaminococcales;f__Acidaminococcaceae;g__Phascolarctobacterium;s__Phascolarctobacterium faecium
single_bin_12_2233	single_bin_12_1307	d__Bacteria;p__Proteobacteria;c__Alphaproteobacteria;o__Micavibrionales;f__Micavibrionaceae;g__;s__unknown_3	d__Bacteria;p__Campylobacterota;c__Campylobacteria;o__Campylobacterales;f__Arcobacteraceae;g__Aliarcobacter;s__unknown_1
single_bin_12_2233	single_bin_12_1014	d__Bacteria;p__Proteobacteria;c__Alphaproteobacteria;o__Micavibrionales;f__Micavibrionaceae;g__;s__unknown_3	d__Bacteria;p__Proteobacteria;c__Alphaproteobacteria;o__Micavibrionales;f__Micavibrionaceae;g__UM-FILTER-47-13;s__unknown_0
single_bin_12_2235	single_bin_12_2944	d__Bacteria;p__Campylobacterota;c__Campylobacteria;o__Campylobacterales;f__Arcobacteraceae;g__Aliarcobacter;s__Aliarcobacter skirrowii	d__Bacteria;p__Campylobacterota;c__Campylobacteria;o__Campylobacterales;f__Arcobacteraceae;g__Aliarcobacter;s__unknown_0
single_bin_12_2235	single_bin_12_436	d__Bacteria;p__Campylobacterota;c__Campylobacteria;o__Campylobacterales;f__Arcobacteraceae;g__Aliarcobacter;s__Aliarcobacter skirrowii	d__Bacteria;p__Firmicutes_A;c__Clostridia;o__Lachnospirales;f__Lachnospiraceae;g__Lachnospira;s__Lachnospira sp900316325
single_bin_12_2243	single_bin_12_2556	d__Bacteria;p__Spirochaetota;c__Leptospirae;o__Leptospirales;f__Leptonemataceae;g__UBA3465;s__unknown_0	d__Bacteria;p__Proteobacteria;c__Gammaproteobacteria;o__Chromatiales;f__Sedimenticolaceae;g__HyVt-443;s__unknown_0
single_bin_12_2308	single_bin_12_2309	d__Bacteria;p__Firmicutes;c__Bacilli;o__Exiguobacterales;f__Exiguobacteraceae;g__Exiguobacterium_A;s__unknown_1	d__Bacteria;p__Firmicutes;c__Bacilli;o__Exiguobacterales;f__Exiguobacteraceae;g__Exiguobacterium_A;s__unknown_0
single_bin_12_231	single_bin_12_2757	d__Bacteria;p__Proteobacteria;c__Gammaproteobacteria;o__Enterobacterales;f__Enterobacteriaceae;g__Enterobacter;s__Enterobacter cloacae_P	d__Bacteria;p__Proteobacteria;c__Gammaproteobacteria;o__JAGOUU01;f__JAGOUU01;g__JAGOUU01;s__unknown_0
single_bin_12_231	single_bin_12_1286	d__Bacteria;p__Proteobacteria;c__Gammaproteobacteria;o__Enterobacterales;f__Enterobacteriaceae;g__Enterobacter;s__Enterobacter cloacae_P	d__Bacteria;p__Proteobacteria;c__Alphaproteobacteria;o__Rickettsiales;f__UBA3002;g__;s__unknown_0
single_bin_12_231	single_bin_12_1554	d__Bacteria;p__Proteobacteria;c__Gammaproteobacteria;o__Enterobacterales;f__Enterobacteriaceae;g__Enterobacter;s__Enterobacter cloacae_P	d__Bacteria;p__Proteobacteria;c__Gammaproteobacteria;o__Enterobacterales;f__Vibrionaceae;g__Vibrio;s__Vibrio navarrensis
single_bin_12_231	single_bin_12_2700	d__Bacteria;p__Proteobacteria;c__Gammaproteobacteria;o__Enterobacterales;f__Enterobacteriaceae;g__Enterobacter;s__Enterobacter cloacae_P	d__Bacteria;p__Proteobacteria;c__Gammaproteobacteria;o__Enterobacterales;f__Enterobacteriaceae;g__Escherichia;s__Escherichia coli
single_bin_12_231	single_bin_12_231	d__Bacteria;p__Proteobacteria;c__Gammaproteobacteria;o__Enterobacterales;f__Enterobacteriaceae;g__Enterobacter;s__Enterobacter cloacae_P	d__Bacteria;p__Proteobacteria;c__Gammaproteobacteria;o__Enterobacterales;f__Enterobacteriaceae;g__Enterobacter;s__Enterobacter cloacae_P
single_bin_12_231	single_bin_12_231	d__Bacteria;p__Proteobacteria;c__Gammaproteobacteria;o__Enterobacterales;f__Enterobacteriaceae;g__Enterobacter;s__Enterobacter cloacae_P	d__Bacteria;p__Proteobacteria;c__Gammaproteobacteria;o__Enterobacterales;f__Enterobacteriaceae;g__Enterobacter;s__Enterobacter cloacae_P
single_bin_12_231	single_bin_12_243	d__Bacteria;p__Proteobacteria;c__Gammaproteobacteria;o__Enterobacterales;f__Enterobacteriaceae;g__Enterobacter;s__Enterobacter cloacae_P	d__Bacteria;p__Proteobacteria;c__Gammaproteobacteria;o__Enterobacterales;f__Enterobacteriaceae;g__Klebsiella;s__Klebsiella oxytoca
single_bin_12_231	single_bin_12_1275	d__Bacteria;p__Proteobacteria;c__Gammaproteobacteria;o__Enterobacterales;f__Enterobacteriaceae;g__Enterobacter;s__Enterobacter cloacae_P	d__Bacteria;p__Proteobacteria;c__Gammaproteobacteria;o__Enterobacterales;f__Enterobacteriaceae;g__Klebsiella;s__Klebsiella ornithinolytica
single_bin_12_231	single_bin_12_1275	d__Bacteria;p__Proteobacteria;c__Gammaproteobacteria;o__Enterobacterales;f__Enterobacteriaceae;g__Enterobacter;s__Enterobacter cloacae_P	d__Bacteria;p__Proteobacteria;c__Gammaproteobacteria;o__Enterobacterales;f__Enterobacteriaceae;g__Klebsiella;s__Klebsiella ornithinolytica
single_bin_12_231	single_bin_12_2479	d__Bacteria;p__Proteobacteria;c__Gammaproteobacteria;o__Enterobacterales;f__Enterobacteriaceae;g__Enterobacter;s__Enterobacter cloacae_P	d__Bacteria;p__Proteobacteria;c__Gammaproteobacteria;o__Pseudomonadales;f__Ketobacteraceae;g__Ch67;s__unknown_0
single_bin_12_231	single_bin_12_1735	d__Bacteria;p__Proteobacteria;c__Gammaproteobacteria;o__Enterobacterales;f__Enterobacteriaceae;g__Enterobacter;s__Enterobacter cloacae_P	d__Bacteria;p__Firmicutes_A;c__Clostridia;o__Lachnospirales;f__Lachnospiraceae;g__Eubacterium_G;s__unknown_0
single_bin_12_231	single_bin_12_1286	d__Bacteria;p__Proteobacteria;c__Gammaproteobacteria;o__Enterobacterales;f__Enterobacteriaceae;g__Enterobacter;s__Enterobacter cloacae_P	d__Bacteria;p__Proteobacteria;c__Alphaproteobacteria;o__Rickettsiales;f__UBA3002;g__;s__unknown_0
single_bin_12_2337	single_bin_12_1311	d__Bacteria;p__Proteobacteria;c__Alphaproteobacteria;o__Rickettsiales;f__Midichloriaceae;g__;s__unknown_1	d__Bacteria;p__Campylobacterota;c__Campylobacteria;o__Campylobacterales;f__Arcobacteraceae;g__Halarcobacter;s__unknown_1
single_bin_12_2337	single_bin_12_930	d__Bacteria;p__Proteobacteria;c__Alphaproteobacteria;o__Rickettsiales;f__Midichloriaceae;g__;s__unknown_1	d__Bacteria;p__Campylobacterota;c__Campylobacteria;o__Campylobacterales;f__Arcobacteraceae;g__Halarcobacter;s__unknown_2
single_bin_12_2428	single_bin_12_2465	d__Bacteria;p__Proteobacteria;c__Gammaproteobacteria;o__Burkholderiales;f__Nitrosomonadaceae;g__Nitrosomonas;s__unknown_0	d__Bacteria;p__Proteobacteria;c__Gammaproteobacteria;o__Burkholderiales;f__Nitrosomonadaceae;g__Nitrosomonas;s__unknown_2
single_bin_12_2428	single_bin_12_2428	d__Bacteria;p__Proteobacteria;c__Gammaproteobacteria;o__Burkholderiales;f__Nitrosomonadaceae;g__Nitrosomonas;s__unknown_0	d__Bacteria;p__Proteobacteria;c__Gammaproteobacteria;o__Burkholderiales;f__Nitrosomonadaceae;g__Nitrosomonas;s__unknown_0
single_bin_12_2428	single_bin_12_538	d__Bacteria;p__Proteobacteria;c__Gammaproteobacteria;o__Burkholderiales;f__Nitrosomonadaceae;g__Nitrosomonas;s__unknown_0	d__Bacteria;p__Proteobacteria;c__Gammaproteobacteria;o__Pseudomonadales;f__Pseudomonadaceae;g__Pseudomonas_E;s__Pseudomonas_E fragi
single_bin_12_2428	single_bin_12_2465	d__Bacteria;p__Proteobacteria;c__Gammaproteobacteria;o__Burkholderiales;f__Nitrosomonadaceae;g__Nitrosomonas;s__unknown_0	d__Bacteria;p__Proteobacteria;c__Gammaproteobacteria;o__Burkholderiales;f__Nitrosomonadaceae;g__Nitrosomonas;s__unknown_2
single_bin_12_2428	single_bin_12_2428	d__Bacteria;p__Proteobacteria;c__Gammaproteobacteria;o__Burkholderiales;f__Nitrosomonadaceae;g__Nitrosomonas;s__unknown_0	d__Bacteria;p__Proteobacteria;c__Gammaproteobacteria;o__Burkholderiales;f__Nitrosomonadaceae;g__Nitrosomonas;s__unknown_0
single_bin_12_243	single_bin_12_1275	d__Bacteria;p__Proteobacteria;c__Gammaproteobacteria;o__Enterobacterales;f__Enterobacteriaceae;g__Klebsiella;s__Klebsiella oxytoca	d__Bacteria;p__Proteobacteria;c__Gammaproteobacteria;o__Enterobacterales;f__Enterobacteriaceae;g__Klebsiella;s__Klebsiella ornithinolytica
single_bin_12_243	single_bin_12_243	d__Bacteria;p__Proteobacteria;c__Gammaproteobacteria;o__Enterobacterales;f__Enterobacteriaceae;g__Klebsiella;s__Klebsiella oxytoca	d__Bacteria;p__Proteobacteria;c__Gammaproteobacteria;o__Enterobacterales;f__Enterobacteriaceae;g__Klebsiella;s__Klebsiella oxytoca
single_bin_12_243	single_bin_12_243	d__Bacteria;p__Proteobacteria;c__Gammaproteobacteria;o__Enterobacterales;f__Enterobacteriaceae;g__Klebsiella;s__Klebsiella oxytoca	d__Bacteria;p__Proteobacteria;c__Gammaproteobacteria;o__Enterobacterales;f__Enterobacteriaceae;g__Klebsiella;s__Klebsiella oxytoca
single_bin_12_243	single_bin_12_2539	d__Bacteria;p__Proteobacteria;c__Gammaproteobacteria;o__Enterobacterales;f__Enterobacteriaceae;g__Klebsiella;s__Klebsiella oxytoca	d__Bacteria;p__Proteobacteria;c__Gammaproteobacteria;o__Enterobacterales;f__Aeromonadaceae;g__Aeromonas;s__Aeromonas caviae
single_bin_12_243	single_bin_12_538	d__Bacteria;p__Proteobacteria;c__Gammaproteobacteria;o__Enterobacterales;f__Enterobacteriaceae;g__Klebsiella;s__Klebsiella oxytoca	d__Bacteria;p__Proteobacteria;c__Gammaproteobacteria;o__Pseudomonadales;f__Pseudomonadaceae;g__Pseudomonas_E;s__Pseudomonas_E fragi
single_bin_12_243	single_bin_12_1275	d__Bacteria;p__Proteobacteria;c__Gammaproteobacteria;o__Enterobacterales;f__Enterobacteriaceae;g__Klebsiella;s__Klebsiella oxytoca	d__Bacteria;p__Proteobacteria;c__Gammaproteobacteria;o__Enterobacterales;f__Enterobacteriaceae;g__Klebsiella;s__Klebsiella ornithinolytica
single_bin_12_2464	single_bin_12_2465	d__Bacteria;p__Proteobacteria;c__Gammaproteobacteria;o__Coxiellales;f__Coxiellaceae;g__;s__unknown_3	d__Bacteria;p__Proteobacteria;c__Gammaproteobacteria;o__Burkholderiales;f__Nitrosomonadaceae;g__Nitrosomonas;s__unknown_2
single_bin_12_2465	single_bin_12_2428	d__Bacteria;p__Proteobacteria;c__Gammaproteobacteria;o__Burkholderiales;f__Nitrosomonadaceae;g__Nitrosomonas;s__unknown_2	d__Bacteria;p__Proteobacteria;c__Gammaproteobacteria;o__Burkholderiales;f__Nitrosomonadaceae;g__Nitrosomonas;s__unknown_0
single_bin_12_2465	single_bin_12_2464	d__Bacteria;p__Proteobacteria;c__Gammaproteobacteria;o__Burkholderiales;f__Nitrosomonadaceae;g__Nitrosomonas;s__unknown_2	d__Bacteria;p__Proteobacteria;c__Gammaproteobacteria;o__Coxiellales;f__Coxiellaceae;g__;s__unknown_3
single_bin_12_2472	single_bin_12_2198	d__Bacteria;p__Bdellovibrionota;c__Bacteriovoracia;o__Bacteriovoracales;f__Bacteriovoracaceae;g__;s__unknown_10	d__Bacteria;p__Bdellovibrionota;c__Bdellovibrionia;o__Bdellovibrionales;f__UBA6776;g__;s__unknown_0
single_bin_12_2479	single_bin_12_1286	d__Bacteria;p__Proteobacteria;c__Gammaproteobacteria;o__Pseudomonadales;f__Ketobacteraceae;g__Ch67;s__unknown_0	d__Bacteria;p__Proteobacteria;c__Alphaproteobacteria;o__Rickettsiales;f__UBA3002;g__;s__unknown_0
single_bin_12_2479	single_bin_12_1735	d__Bacteria;p__Proteobacteria;c__Gammaproteobacteria;o__Pseudomonadales;f__Ketobacteraceae;g__Ch67;s__unknown_0	d__Bacteria;p__Firmicutes_A;c__Clostridia;o__Lachnospirales;f__Lachnospiraceae;g__Eubacterium_G;s__unknown_0
single_bin_12_2479	single_bin_12_3286	d__Bacteria;p__Proteobacteria;c__Gammaproteobacteria;o__Pseudomonadales;f__Ketobacteraceae;g__Ch67;s__unknown_0	d__Bacteria;p__Proteobacteria;c__Gammaproteobacteria;o__Pseudomonadales;f__Oleiphilaceae;g__;s__unknown_0
single_bin_12_24	single_bin_12_1725	d__Bacteria;p__;c__;o__;f__;g__;s__unknown_0	d__Bacteria;p__Bdellovibrionota_C;c__UBA2361;o__UBA2361;f__;g__;s__unknown_0
single_bin_12_24	single_bin_12_3345	d__Bacteria;p__;c__;o__;f__;g__;s__unknown_0	d__Bacteria;p__Proteobacteria;c__Gammaproteobacteria;o__Pseudomonadales;f__Moraxellaceae;g__Acinetobacter;s__Acinetobacter johnsonii
single_bin_12_24	single_bin_12_661	d__Bacteria;p__;c__;o__;f__;g__;s__unknown_0	d__Bacteria;p__Proteobacteria;c__Gammaproteobacteria;o__Pseudomonadales;f__Moraxellaceae;g__Acinetobacter;s__unknown_9
single_bin_12_24	single_bin_12_78	d__Bacteria;p__;c__;o__;f__;g__;s__unknown_0	d__Bacteria;p__Patescibacteria;c__Microgenomatia;o__UBA1406;f__;g__;s__unknown_0
single_bin_12_24	single_bin_12_3314	d__Bacteria;p__;c__;o__;f__;g__;s__unknown_0	d__Bacteria;p__Proteobacteria;c__Gammaproteobacteria;o__Enterobacterales;f__Shewanellaceae;g__Shewanella;s__Shewanella baltica
single_bin_12_24	single_bin_12_3494	d__Bacteria;p__;c__;o__;f__;g__;s__unknown_0	d__Bacteria;p__Proteobacteria;c__Gammaproteobacteria;o__Pseudomonadales;f__Moraxellaceae;g__Acinetobacter;s__unknown_3
single_bin_12_2539	single_bin_12_538	d__Bacteria;p__Proteobacteria;c__Gammaproteobacteria;o__Enterobacterales;f__Aeromonadaceae;g__Aeromonas;s__Aeromonas caviae	d__Bacteria;p__Proteobacteria;c__Gammaproteobacteria;o__Pseudomonadales;f__Pseudomonadaceae;g__Pseudomonas_E;s__Pseudomonas_E fragi
single_bin_12_2539	single_bin_12_243	d__Bacteria;p__Proteobacteria;c__Gammaproteobacteria;o__Enterobacterales;f__Aeromonadaceae;g__Aeromonas;s__Aeromonas caviae	d__Bacteria;p__Proteobacteria;c__Gammaproteobacteria;o__Enterobacterales;f__Enterobacteriaceae;g__Klebsiella;s__Klebsiella oxytoca
single_bin_12_2539	single_bin_12_200	d__Bacteria;p__Proteobacteria;c__Gammaproteobacteria;o__Enterobacterales;f__Aeromonadaceae;g__Aeromonas;s__Aeromonas caviae	d__Bacteria;p__Proteobacteria;c__Gammaproteobacteria;o__Enterobacterales;f__Aeromonadaceae;g__Aeromonas;s__Aeromonas molluscorum
single_bin_12_2539	single_bin_12_2940	d__Bacteria;p__Proteobacteria;c__Gammaproteobacteria;o__Enterobacterales;f__Aeromonadaceae;g__Aeromonas;s__Aeromonas caviae	d__Bacteria;p__Patescibacteria;c__Microgenomatia;o__UBA1406;f__GWC2-37-13;g__;s__unknown_1
single_bin_12_2539	single_bin_12_199	d__Bacteria;p__Proteobacteria;c__Gammaproteobacteria;o__Enterobacterales;f__Aeromonadaceae;g__Aeromonas;s__Aeromonas caviae	d__Bacteria;p__Proteobacteria;c__Gammaproteobacteria;o__Enterobacterales;f__Aeromonadaceae;g__Aeromonas;s__unknown_0
single_bin_12_2539	single_bin_12_429	d__Bacteria;p__Proteobacteria;c__Gammaproteobacteria;o__Enterobacterales;f__Aeromonadaceae;g__Aeromonas;s__Aeromonas caviae	d__Bacteria;p__Patescibacteria;c__Saccharimonadia;o__Saccharimonadales;f__UBA7683;g__;s__unknown_1
single_bin_12_2539	single_bin_12_200	d__Bacteria;p__Proteobacteria;c__Gammaproteobacteria;o__Enterobacterales;f__Aeromonadaceae;g__Aeromonas;s__Aeromonas caviae	d__Bacteria;p__Proteobacteria;c__Gammaproteobacteria;o__Enterobacterales;f__Aeromonadaceae;g__Aeromonas;s__Aeromonas molluscorum
single_bin_12_2539	single_bin_12_199	d__Bacteria;p__Proteobacteria;c__Gammaproteobacteria;o__Enterobacterales;f__Aeromonadaceae;g__Aeromonas;s__Aeromonas caviae	d__Bacteria;p__Proteobacteria;c__Gammaproteobacteria;o__Enterobacterales;f__Aeromonadaceae;g__Aeromonas;s__unknown_0
single_bin_12_2539	single_bin_12_199	d__Bacteria;p__Proteobacteria;c__Gammaproteobacteria;o__Enterobacterales;f__Aeromonadaceae;g__Aeromonas;s__Aeromonas caviae	d__Bacteria;p__Proteobacteria;c__Gammaproteobacteria;o__Enterobacterales;f__Aeromonadaceae;g__Aeromonas;s__unknown_0
single_bin_12_2539	single_bin_S_3605	d__Bacteria;p__Proteobacteria;c__Gammaproteobacteria;o__Enterobacterales;f__Aeromonadaceae;g__Aeromonas;s__Aeromonas caviae	d__Bacteria;p__Firmicutes_A;c__Clostridia;o__Lachnospirales;f__Lachnospiraceae;g__NK4A136;s__unknown_0
single_bin_12_2539	single_bin_12_199	d__Bacteria;p__Proteobacteria;c__Gammaproteobacteria;o__Enterobacterales;f__Aeromonadaceae;g__Aeromonas;s__Aeromonas caviae	d__Bacteria;p__Proteobacteria;c__Gammaproteobacteria;o__Enterobacterales;f__Aeromonadaceae;g__Aeromonas;s__unknown_0
single_bin_12_2539	single_bin_12_199	d__Bacteria;p__Proteobacteria;c__Gammaproteobacteria;o__Enterobacterales;f__Aeromonadaceae;g__Aeromonas;s__Aeromonas caviae	d__Bacteria;p__Proteobacteria;c__Gammaproteobacteria;o__Enterobacterales;f__Aeromonadaceae;g__Aeromonas;s__unknown_0
single_bin_12_2539	single_bin_12_3326	d__Bacteria;p__Proteobacteria;c__Gammaproteobacteria;o__Enterobacterales;f__Aeromonadaceae;g__Aeromonas;s__Aeromonas caviae	d__Bacteria;p__Patescibacteria;c__Microgenomatia;o__UBA1406;f__GWC2-37-13;g__;s__unknown_0
single_bin_12_2539	single_bin_12_199	d__Bacteria;p__Proteobacteria;c__Gammaproteobacteria;o__Enterobacterales;f__Aeromonadaceae;g__Aeromonas;s__Aeromonas caviae	d__Bacteria;p__Proteobacteria;c__Gammaproteobacteria;o__Enterobacterales;f__Aeromonadaceae;g__Aeromonas;s__unknown_0
single_bin_12_2539	single_bin_12_199	d__Bacteria;p__Proteobacteria;c__Gammaproteobacteria;o__Enterobacterales;f__Aeromonadaceae;g__Aeromonas;s__Aeromonas caviae	d__Bacteria;p__Proteobacteria;c__Gammaproteobacteria;o__Enterobacterales;f__Aeromonadaceae;g__Aeromonas;s__unknown_0
single_bin_12_2556	single_bin_S_3590	d__Bacteria;p__Proteobacteria;c__Gammaproteobacteria;o__Chromatiales;f__Sedimenticolaceae;g__HyVt-443;s__unknown_0	d__Bacteria;p__Proteobacteria;c__Gammaproteobacteria;o__;f__;g__;s__unknown_0
single_bin_12_2556	single_bin_12_1621	d__Bacteria;p__Proteobacteria;c__Gammaproteobacteria;o__Chromatiales;f__Sedimenticolaceae;g__HyVt-443;s__unknown_0	d__Bacteria;p__Proteobacteria;c__Gammaproteobacteria;o__Chromatiales;f__Sedimenticolaceae;g__HyVt-443;s__unknown_1
single_bin_12_2556	single_bin_12_1621	d__Bacteria;p__Proteobacteria;c__Gammaproteobacteria;o__Chromatiales;f__Sedimenticolaceae;g__HyVt-443;s__unknown_0	d__Bacteria;p__Proteobacteria;c__Gammaproteobacteria;o__Chromatiales;f__Sedimenticolaceae;g__HyVt-443;s__unknown_1
single_bin_12_2556	single_bin_12_2556	d__Bacteria;p__Proteobacteria;c__Gammaproteobacteria;o__Chromatiales;f__Sedimenticolaceae;g__HyVt-443;s__unknown_0	d__Bacteria;p__Proteobacteria;c__Gammaproteobacteria;o__Chromatiales;f__Sedimenticolaceae;g__HyVt-443;s__unknown_0
single_bin_12_2556	single_bin_12_1441	d__Bacteria;p__Proteobacteria;c__Gammaproteobacteria;o__Chromatiales;f__Sedimenticolaceae;g__HyVt-443;s__unknown_0	d__Bacteria;p__Proteobacteria;c__Gammaproteobacteria;o__Chromatiales;f__Sedimenticolaceae;g__HyVt-443;s__unknown_2
single_bin_12_2556	single_bin_12_1441	d__Bacteria;p__Proteobacteria;c__Gammaproteobacteria;o__Chromatiales;f__Sedimenticolaceae;g__HyVt-443;s__unknown_0	d__Bacteria;p__Proteobacteria;c__Gammaproteobacteria;o__Chromatiales;f__Sedimenticolaceae;g__HyVt-443;s__unknown_2
single_bin_12_2556	single_bin_12_1621	d__Bacteria;p__Proteobacteria;c__Gammaproteobacteria;o__Chromatiales;f__Sedimenticolaceae;g__HyVt-443;s__unknown_0	d__Bacteria;p__Proteobacteria;c__Gammaproteobacteria;o__Chromatiales;f__Sedimenticolaceae;g__HyVt-443;s__unknown_1
single_bin_12_2556	single_bin_12_2556	d__Bacteria;p__Proteobacteria;c__Gammaproteobacteria;o__Chromatiales;f__Sedimenticolaceae;g__HyVt-443;s__unknown_0	d__Bacteria;p__Proteobacteria;c__Gammaproteobacteria;o__Chromatiales;f__Sedimenticolaceae;g__HyVt-443;s__unknown_0
single_bin_12_2556	single_bin_12_1621	d__Bacteria;p__Proteobacteria;c__Gammaproteobacteria;o__Chromatiales;f__Sedimenticolaceae;g__HyVt-443;s__unknown_0	d__Bacteria;p__Proteobacteria;c__Gammaproteobacteria;o__Chromatiales;f__Sedimenticolaceae;g__HyVt-443;s__unknown_1
single_bin_12_2556	single_bin_12_2556	d__Bacteria;p__Proteobacteria;c__Gammaproteobacteria;o__Chromatiales;f__Sedimenticolaceae;g__HyVt-443;s__unknown_0	d__Bacteria;p__Proteobacteria;c__Gammaproteobacteria;o__Chromatiales;f__Sedimenticolaceae;g__HyVt-443;s__unknown_0
single_bin_12_2556	single_bin_12_1621	d__Bacteria;p__Proteobacteria;c__Gammaproteobacteria;o__Chromatiales;f__Sedimenticolaceae;g__HyVt-443;s__unknown_0	d__Bacteria;p__Proteobacteria;c__Gammaproteobacteria;o__Chromatiales;f__Sedimenticolaceae;g__HyVt-443;s__unknown_1
single_bin_12_2556	single_bin_12_1441	d__Bacteria;p__Proteobacteria;c__Gammaproteobacteria;o__Chromatiales;f__Sedimenticolaceae;g__HyVt-443;s__unknown_0	d__Bacteria;p__Proteobacteria;c__Gammaproteobacteria;o__Chromatiales;f__Sedimenticolaceae;g__HyVt-443;s__unknown_2
single_bin_12_2556	single_bin_12_2556	d__Bacteria;p__Proteobacteria;c__Gammaproteobacteria;o__Chromatiales;f__Sedimenticolaceae;g__HyVt-443;s__unknown_0	d__Bacteria;p__Proteobacteria;c__Gammaproteobacteria;o__Chromatiales;f__Sedimenticolaceae;g__HyVt-443;s__unknown_0
single_bin_12_2556	single_bin_12_2556	d__Bacteria;p__Proteobacteria;c__Gammaproteobacteria;o__Chromatiales;f__Sedimenticolaceae;g__HyVt-443;s__unknown_0	d__Bacteria;p__Proteobacteria;c__Gammaproteobacteria;o__Chromatiales;f__Sedimenticolaceae;g__HyVt-443;s__unknown_0
single_bin_12_2556	single_bin_12_2243	d__Bacteria;p__Proteobacteria;c__Gammaproteobacteria;o__Chromatiales;f__Sedimenticolaceae;g__HyVt-443;s__unknown_0	d__Bacteria;p__Spirochaetota;c__Leptospirae;o__Leptospirales;f__Leptonemataceae;g__UBA3465;s__unknown_0
single_bin_12_2556	single_bin_12_1441	d__Bacteria;p__Proteobacteria;c__Gammaproteobacteria;o__Chromatiales;f__Sedimenticolaceae;g__HyVt-443;s__unknown_0	d__Bacteria;p__Proteobacteria;c__Gammaproteobacteria;o__Chromatiales;f__Sedimenticolaceae;g__HyVt-443;s__unknown_2
single_bin_12_2556	single_bin_12_2556	d__Bacteria;p__Proteobacteria;c__Gammaproteobacteria;o__Chromatiales;f__Sedimenticolaceae;g__HyVt-443;s__unknown_0	d__Bacteria;p__Proteobacteria;c__Gammaproteobacteria;o__Chromatiales;f__Sedimenticolaceae;g__HyVt-443;s__unknown_0
single_bin_12_2556	single_bin_12_2556	d__Bacteria;p__Proteobacteria;c__Gammaproteobacteria;o__Chromatiales;f__Sedimenticolaceae;g__HyVt-443;s__unknown_0	d__Bacteria;p__Proteobacteria;c__Gammaproteobacteria;o__Chromatiales;f__Sedimenticolaceae;g__HyVt-443;s__unknown_0
single_bin_12_2556	single_bin_12_1441	d__Bacteria;p__Proteobacteria;c__Gammaproteobacteria;o__Chromatiales;f__Sedimenticolaceae;g__HyVt-443;s__unknown_0	d__Bacteria;p__Proteobacteria;c__Gammaproteobacteria;o__Chromatiales;f__Sedimenticolaceae;g__HyVt-443;s__unknown_2
single_bin_12_2556	single_bin_12_1621	d__Bacteria;p__Proteobacteria;c__Gammaproteobacteria;o__Chromatiales;f__Sedimenticolaceae;g__HyVt-443;s__unknown_0	d__Bacteria;p__Proteobacteria;c__Gammaproteobacteria;o__Chromatiales;f__Sedimenticolaceae;g__HyVt-443;s__unknown_1
single_bin_12_2556	single_bin_12_1441	d__Bacteria;p__Proteobacteria;c__Gammaproteobacteria;o__Chromatiales;f__Sedimenticolaceae;g__HyVt-443;s__unknown_0	d__Bacteria;p__Proteobacteria;c__Gammaproteobacteria;o__Chromatiales;f__Sedimenticolaceae;g__HyVt-443;s__unknown_2
single_bin_12_2556	single_bin_12_1621	d__Bacteria;p__Proteobacteria;c__Gammaproteobacteria;o__Chromatiales;f__Sedimenticolaceae;g__HyVt-443;s__unknown_0	d__Bacteria;p__Proteobacteria;c__Gammaproteobacteria;o__Chromatiales;f__Sedimenticolaceae;g__HyVt-443;s__unknown_1
single_bin_12_2556	single_bin_12_1621	d__Bacteria;p__Proteobacteria;c__Gammaproteobacteria;o__Chromatiales;f__Sedimenticolaceae;g__HyVt-443;s__unknown_0	d__Bacteria;p__Proteobacteria;c__Gammaproteobacteria;o__Chromatiales;f__Sedimenticolaceae;g__HyVt-443;s__unknown_1
single_bin_12_2590	single_bin_12_660	d__Bacteria;p__Proteobacteria;c__Gammaproteobacteria;o__Pseudomonadales;f__Moraxellaceae;g__Acinetobacter;s__unknown_2	d__Bacteria;p__Proteobacteria;c__Gammaproteobacteria;o__Enterobacterales;f__Aeromonadaceae;g__Aeromonas;s__unknown_2
single_bin_12_2590	single_bin_12_3494	d__Bacteria;p__Proteobacteria;c__Gammaproteobacteria;o__Pseudomonadales;f__Moraxellaceae;g__Acinetobacter;s__unknown_2	d__Bacteria;p__Proteobacteria;c__Gammaproteobacteria;o__Pseudomonadales;f__Moraxellaceae;g__Acinetobacter;s__unknown_3
single_bin_12_2590	single_bin_12_3436	d__Bacteria;p__Proteobacteria;c__Gammaproteobacteria;o__Pseudomonadales;f__Moraxellaceae;g__Acinetobacter;s__unknown_2	d__Bacteria;p__Proteobacteria;c__Gammaproteobacteria;o__Pseudomonadales;f__Moraxellaceae;g__Acinetobacter;s__unknown_1
single_bin_12_2590	single_bin_12_3436	d__Bacteria;p__Proteobacteria;c__Gammaproteobacteria;o__Pseudomonadales;f__Moraxellaceae;g__Acinetobacter;s__unknown_2	d__Bacteria;p__Proteobacteria;c__Gammaproteobacteria;o__Pseudomonadales;f__Moraxellaceae;g__Acinetobacter;s__unknown_1
single_bin_12_2590	single_bin_12_3494	d__Bacteria;p__Proteobacteria;c__Gammaproteobacteria;o__Pseudomonadales;f__Moraxellaceae;g__Acinetobacter;s__unknown_2	d__Bacteria;p__Proteobacteria;c__Gammaproteobacteria;o__Pseudomonadales;f__Moraxellaceae;g__Acinetobacter;s__unknown_3
single_bin_12_2590	single_bin_12_3494	d__Bacteria;p__Proteobacteria;c__Gammaproteobacteria;o__Pseudomonadales;f__Moraxellaceae;g__Acinetobacter;s__unknown_2	d__Bacteria;p__Proteobacteria;c__Gammaproteobacteria;o__Pseudomonadales;f__Moraxellaceae;g__Acinetobacter;s__unknown_3
single_bin_12_2590	single_bin_12_332	d__Bacteria;p__Proteobacteria;c__Gammaproteobacteria;o__Pseudomonadales;f__Moraxellaceae;g__Acinetobacter;s__unknown_2	d__Bacteria;p__Patescibacteria;c__Paceibacteria;o__Moranbacterales;f__UBA1568;g__GCA-016699975;s__unknown_1
single_bin_12_2590	single_bin_12_563	d__Bacteria;p__Proteobacteria;c__Gammaproteobacteria;o__Pseudomonadales;f__Moraxellaceae;g__Acinetobacter;s__unknown_2	d__Bacteria;p__Proteobacteria;c__Gammaproteobacteria;o__Pseudomonadales;f__Moraxellaceae;g__Acinetobacter;s__Acinetobacter sp009707625
single_bin_12_2590	single_bin_12_322	d__Bacteria;p__Proteobacteria;c__Gammaproteobacteria;o__Pseudomonadales;f__Moraxellaceae;g__Acinetobacter;s__unknown_2	d__Bacteria;p__Proteobacteria;c__Gammaproteobacteria;o__Pseudomonadales;f__Moraxellaceae;g__Acinetobacter;s__Acinetobacter sp002296655
single_bin_12_2590	single_bin_12_3494	d__Bacteria;p__Proteobacteria;c__Gammaproteobacteria;o__Pseudomonadales;f__Moraxellaceae;g__Acinetobacter;s__unknown_2	d__Bacteria;p__Proteobacteria;c__Gammaproteobacteria;o__Pseudomonadales;f__Moraxellaceae;g__Acinetobacter;s__unknown_3
single_bin_12_2590	single_bin_12_3345	d__Bacteria;p__Proteobacteria;c__Gammaproteobacteria;o__Pseudomonadales;f__Moraxellaceae;g__Acinetobacter;s__unknown_2	d__Bacteria;p__Proteobacteria;c__Gammaproteobacteria;o__Pseudomonadales;f__Moraxellaceae;g__Acinetobacter;s__Acinetobacter johnsonii
single_bin_12_2590	single_bin_12_1517	d__Bacteria;p__Proteobacteria;c__Gammaproteobacteria;o__Pseudomonadales;f__Moraxellaceae;g__Acinetobacter;s__unknown_2	d__Bacteria;p__;c__;o__;f__;g__;s__unknown_2
single_bin_12_2590	single_bin_12_1898	d__Bacteria;p__Proteobacteria;c__Gammaproteobacteria;o__Pseudomonadales;f__Moraxellaceae;g__Acinetobacter;s__unknown_2	d__Bacteria;p__Proteobacteria;c__Gammaproteobacteria;o__JAGOUU01;f__JAGOUU01;g__JAGOUU01;s__unknown_3
single_bin_12_2590	single_bin_12_3438	d__Bacteria;p__Proteobacteria;c__Gammaproteobacteria;o__Pseudomonadales;f__Moraxellaceae;g__Acinetobacter;s__unknown_2	d__Bacteria;p__Proteobacteria;c__Gammaproteobacteria;o__Pseudomonadales;f__Moraxellaceae;g__Acinetobacter;s__unknown_0
single_bin_12_2590	single_bin_12_322	d__Bacteria;p__Proteobacteria;c__Gammaproteobacteria;o__Pseudomonadales;f__Moraxellaceae;g__Acinetobacter;s__unknown_2	d__Bacteria;p__Proteobacteria;c__Gammaproteobacteria;o__Pseudomonadales;f__Moraxellaceae;g__Acinetobacter;s__Acinetobacter sp002296655
single_bin_12_2590	single_bin_12_3345	d__Bacteria;p__Proteobacteria;c__Gammaproteobacteria;o__Pseudomonadales;f__Moraxellaceae;g__Acinetobacter;s__unknown_2	d__Bacteria;p__Proteobacteria;c__Gammaproteobacteria;o__Pseudomonadales;f__Moraxellaceae;g__Acinetobacter;s__Acinetobacter johnsonii
single_bin_12_2590	single_bin_12_3345	d__Bacteria;p__Proteobacteria;c__Gammaproteobacteria;o__Pseudomonadales;f__Moraxellaceae;g__Acinetobacter;s__unknown_2	d__Bacteria;p__Proteobacteria;c__Gammaproteobacteria;o__Pseudomonadales;f__Moraxellaceae;g__Acinetobacter;s__Acinetobacter johnsonii
single_bin_12_2590	single_bin_12_3438	d__Bacteria;p__Proteobacteria;c__Gammaproteobacteria;o__Pseudomonadales;f__Moraxellaceae;g__Acinetobacter;s__unknown_2	d__Bacteria;p__Proteobacteria;c__Gammaproteobacteria;o__Pseudomonadales;f__Moraxellaceae;g__Acinetobacter;s__unknown_0
single_bin_12_2590	single_bin_12_698	d__Bacteria;p__Proteobacteria;c__Gammaproteobacteria;o__Pseudomonadales;f__Moraxellaceae;g__Acinetobacter;s__unknown_2	d__Bacteria;p__Proteobacteria;c__Gammaproteobacteria;o__Pseudomonadales;f__Moraxellaceae;g__Acinetobacter;s__unknown_10
single_bin_12_2590	single_bin_12_2940	d__Bacteria;p__Proteobacteria;c__Gammaproteobacteria;o__Pseudomonadales;f__Moraxellaceae;g__Acinetobacter;s__unknown_2	d__Bacteria;p__Patescibacteria;c__Microgenomatia;o__UBA1406;f__GWC2-37-13;g__;s__unknown_1
single_bin_12_2590	single_bin_12_1270	d__Bacteria;p__Proteobacteria;c__Gammaproteobacteria;o__Pseudomonadales;f__Moraxellaceae;g__Acinetobacter;s__unknown_2	d__Bacteria;p__Chlamydiota;c__Chlamydiia;o__Chlamydiales;f__JAFEGQ01;g__;s__unknown_0
single_bin_12_2590	single_bin_12_3436	d__Bacteria;p__Proteobacteria;c__Gammaproteobacteria;o__Pseudomonadales;f__Moraxellaceae;g__Acinetobacter;s__unknown_2	d__Bacteria;p__Proteobacteria;c__Gammaproteobacteria;o__Pseudomonadales;f__Moraxellaceae;g__Acinetobacter;s__unknown_1
single_bin_12_2590	single_bin_12_698	d__Bacteria;p__Proteobacteria;c__Gammaproteobacteria;o__Pseudomonadales;f__Moraxellaceae;g__Acinetobacter;s__unknown_2	d__Bacteria;p__Proteobacteria;c__Gammaproteobacteria;o__Pseudomonadales;f__Moraxellaceae;g__Acinetobacter;s__unknown_10
single_bin_12_2590	single_bin_12_742	d__Bacteria;p__Proteobacteria;c__Gammaproteobacteria;o__Pseudomonadales;f__Moraxellaceae;g__Acinetobacter;s__unknown_2	d__Bacteria;p__Proteobacteria;c__Gammaproteobacteria;o__Pseudomonadales;f__Moraxellaceae;g__Acinetobacter;s__unknown_7
single_bin_12_2590	single_bin_12_1460	d__Bacteria;p__Proteobacteria;c__Gammaproteobacteria;o__Pseudomonadales;f__Moraxellaceae;g__Acinetobacter;s__unknown_2	d__Bacteria;p__Patescibacteria;c__Microgenomatia;o__UBA1400;f__PJMF01;g__;s__unknown_3
single_bin_12_2590	single_bin_12_3345	d__Bacteria;p__Proteobacteria;c__Gammaproteobacteria;o__Pseudomonadales;f__Moraxellaceae;g__Acinetobacter;s__unknown_2	d__Bacteria;p__Proteobacteria;c__Gammaproteobacteria;o__Pseudomonadales;f__Moraxellaceae;g__Acinetobacter;s__Acinetobacter johnsonii
single_bin_12_2590	single_bin_12_3345	d__Bacteria;p__Proteobacteria;c__Gammaproteobacteria;o__Pseudomonadales;f__Moraxellaceae;g__Acinetobacter;s__unknown_2	d__Bacteria;p__Proteobacteria;c__Gammaproteobacteria;o__Pseudomonadales;f__Moraxellaceae;g__Acinetobacter;s__Acinetobacter johnsonii
single_bin_12_2590	single_bin_12_332	d__Bacteria;p__Proteobacteria;c__Gammaproteobacteria;o__Pseudomonadales;f__Moraxellaceae;g__Acinetobacter;s__unknown_2	d__Bacteria;p__Patescibacteria;c__Paceibacteria;o__Moranbacterales;f__UBA1568;g__GCA-016699975;s__unknown_1
single_bin_12_2590	single_bin_12_1286	d__Bacteria;p__Proteobacteria;c__Gammaproteobacteria;o__Pseudomonadales;f__Moraxellaceae;g__Acinetobacter;s__unknown_2	d__Bacteria;p__Proteobacteria;c__Alphaproteobacteria;o__Rickettsiales;f__UBA3002;g__;s__unknown_0
single_bin_12_2590	single_bin_12_3438	d__Bacteria;p__Proteobacteria;c__Gammaproteobacteria;o__Pseudomonadales;f__Moraxellaceae;g__Acinetobacter;s__unknown_2	d__Bacteria;p__Proteobacteria;c__Gammaproteobacteria;o__Pseudomonadales;f__Moraxellaceae;g__Acinetobacter;s__unknown_0
single_bin_12_2590	single_bin_12_3436	d__Bacteria;p__Proteobacteria;c__Gammaproteobacteria;o__Pseudomonadales;f__Moraxellaceae;g__Acinetobacter;s__unknown_2	d__Bacteria;p__Proteobacteria;c__Gammaproteobacteria;o__Pseudomonadales;f__Moraxellaceae;g__Acinetobacter;s__unknown_1
single_bin_12_2590	single_bin_12_3438	d__Bacteria;p__Proteobacteria;c__Gammaproteobacteria;o__Pseudomonadales;f__Moraxellaceae;g__Acinetobacter;s__unknown_2	d__Bacteria;p__Proteobacteria;c__Gammaproteobacteria;o__Pseudomonadales;f__Moraxellaceae;g__Acinetobacter;s__unknown_0
single_bin_12_2590	single_bin_12_660	d__Bacteria;p__Proteobacteria;c__Gammaproteobacteria;o__Pseudomonadales;f__Moraxellaceae;g__Acinetobacter;s__unknown_2	d__Bacteria;p__Proteobacteria;c__Gammaproteobacteria;o__Enterobacterales;f__Aeromonadaceae;g__Aeromonas;s__unknown_2
single_bin_12_2590	single_bin_12_1039	d__Bacteria;p__Proteobacteria;c__Gammaproteobacteria;o__Pseudomonadales;f__Moraxellaceae;g__Acinetobacter;s__unknown_2	d__Bacteria;p__Proteobacteria;c__Gammaproteobacteria;o__Pseudomonadales;f__Moraxellaceae;g__Acinetobacter;s__Acinetobacter bohemicus
single_bin_12_2590	single_bin_12_332	d__Bacteria;p__Proteobacteria;c__Gammaproteobacteria;o__Pseudomonadales;f__Moraxellaceae;g__Acinetobacter;s__unknown_2	d__Bacteria;p__Patescibacteria;c__Paceibacteria;o__Moranbacterales;f__UBA1568;g__GCA-016699975;s__unknown_1
single_bin_12_2590	single_bin_12_3436	d__Bacteria;p__Proteobacteria;c__Gammaproteobacteria;o__Pseudomonadales;f__Moraxellaceae;g__Acinetobacter;s__unknown_2	d__Bacteria;p__Proteobacteria;c__Gammaproteobacteria;o__Pseudomonadales;f__Moraxellaceae;g__Acinetobacter;s__unknown_1
single_bin_12_2590	single_bin_12_3436	d__Bacteria;p__Proteobacteria;c__Gammaproteobacteria;o__Pseudomonadales;f__Moraxellaceae;g__Acinetobacter;s__unknown_2	d__Bacteria;p__Proteobacteria;c__Gammaproteobacteria;o__Pseudomonadales;f__Moraxellaceae;g__Acinetobacter;s__unknown_1
single_bin_12_2590	single_bin_12_3494	d__Bacteria;p__Proteobacteria;c__Gammaproteobacteria;o__Pseudomonadales;f__Moraxellaceae;g__Acinetobacter;s__unknown_2	d__Bacteria;p__Proteobacteria;c__Gammaproteobacteria;o__Pseudomonadales;f__Moraxellaceae;g__Acinetobacter;s__unknown_3
single_bin_12_2590	single_bin_12_3345	d__Bacteria;p__Proteobacteria;c__Gammaproteobacteria;o__Pseudomonadales;f__Moraxellaceae;g__Acinetobacter;s__unknown_2	d__Bacteria;p__Proteobacteria;c__Gammaproteobacteria;o__Pseudomonadales;f__Moraxellaceae;g__Acinetobacter;s__Acinetobacter johnsonii
single_bin_12_2590	single_bin_12_1488	d__Bacteria;p__Proteobacteria;c__Gammaproteobacteria;o__Pseudomonadales;f__Moraxellaceae;g__Acinetobacter;s__unknown_2	d__Bacteria;p__Chlamydiota;c__Chlamydiia;o__;f__;g__;s__unknown_0
single_bin_12_2590	single_bin_12_3494	d__Bacteria;p__Proteobacteria;c__Gammaproteobacteria;o__Pseudomonadales;f__Moraxellaceae;g__Acinetobacter;s__unknown_2	d__Bacteria;p__Proteobacteria;c__Gammaproteobacteria;o__Pseudomonadales;f__Moraxellaceae;g__Acinetobacter;s__unknown_3
single_bin_12_2590	single_bin_12_1517	d__Bacteria;p__Proteobacteria;c__Gammaproteobacteria;o__Pseudomonadales;f__Moraxellaceae;g__Acinetobacter;s__unknown_2	d__Bacteria;p__;c__;o__;f__;g__;s__unknown_2
single_bin_12_2590	single_bin_12_3345	d__Bacteria;p__Proteobacteria;c__Gammaproteobacteria;o__Pseudomonadales;f__Moraxellaceae;g__Acinetobacter;s__unknown_2	d__Bacteria;p__Proteobacteria;c__Gammaproteobacteria;o__Pseudomonadales;f__Moraxellaceae;g__Acinetobacter;s__Acinetobacter johnsonii
single_bin_12_2590	single_bin_12_3494	d__Bacteria;p__Proteobacteria;c__Gammaproteobacteria;o__Pseudomonadales;f__Moraxellaceae;g__Acinetobacter;s__unknown_2	d__Bacteria;p__Proteobacteria;c__Gammaproteobacteria;o__Pseudomonadales;f__Moraxellaceae;g__Acinetobacter;s__unknown_3
single_bin_12_2590	single_bin_12_3345	d__Bacteria;p__Proteobacteria;c__Gammaproteobacteria;o__Pseudomonadales;f__Moraxellaceae;g__Acinetobacter;s__unknown_2	d__Bacteria;p__Proteobacteria;c__Gammaproteobacteria;o__Pseudomonadales;f__Moraxellaceae;g__Acinetobacter;s__Acinetobacter johnsonii
single_bin_12_2590	single_bin_12_744	d__Bacteria;p__Proteobacteria;c__Gammaproteobacteria;o__Pseudomonadales;f__Moraxellaceae;g__Acinetobacter;s__unknown_2	d__Bacteria;p__Proteobacteria;c__Gammaproteobacteria;o__Pseudomonadales;f__Moraxellaceae;g__Acinetobacter;s__unknown_8
single_bin_12_2590	single_bin_12_1039	d__Bacteria;p__Proteobacteria;c__Gammaproteobacteria;o__Pseudomonadales;f__Moraxellaceae;g__Acinetobacter;s__unknown_2	d__Bacteria;p__Proteobacteria;c__Gammaproteobacteria;o__Pseudomonadales;f__Moraxellaceae;g__Acinetobacter;s__Acinetobacter bohemicus
single_bin_12_2590	single_bin_12_3326	d__Bacteria;p__Proteobacteria;c__Gammaproteobacteria;o__Pseudomonadales;f__Moraxellaceae;g__Acinetobacter;s__unknown_2	d__Bacteria;p__Patescibacteria;c__Microgenomatia;o__UBA1406;f__GWC2-37-13;g__;s__unknown_0
single_bin_12_2590	single_bin_12_742	d__Bacteria;p__Proteobacteria;c__Gammaproteobacteria;o__Pseudomonadales;f__Moraxellaceae;g__Acinetobacter;s__unknown_2	d__Bacteria;p__Proteobacteria;c__Gammaproteobacteria;o__Pseudomonadales;f__Moraxellaceae;g__Acinetobacter;s__unknown_7
single_bin_12_2590	single_bin_12_3494	d__Bacteria;p__Proteobacteria;c__Gammaproteobacteria;o__Pseudomonadales;f__Moraxellaceae;g__Acinetobacter;s__unknown_2	d__Bacteria;p__Proteobacteria;c__Gammaproteobacteria;o__Pseudomonadales;f__Moraxellaceae;g__Acinetobacter;s__unknown_3
single_bin_12_2590	single_bin_12_660	d__Bacteria;p__Proteobacteria;c__Gammaproteobacteria;o__Pseudomonadales;f__Moraxellaceae;g__Acinetobacter;s__unknown_2	d__Bacteria;p__Proteobacteria;c__Gammaproteobacteria;o__Enterobacterales;f__Aeromonadaceae;g__Aeromonas;s__unknown_2
single_bin_12_2590	single_bin_12_3345	d__Bacteria;p__Proteobacteria;c__Gammaproteobacteria;o__Pseudomonadales;f__Moraxellaceae;g__Acinetobacter;s__unknown_2	d__Bacteria;p__Proteobacteria;c__Gammaproteobacteria;o__Pseudomonadales;f__Moraxellaceae;g__Acinetobacter;s__Acinetobacter johnsonii
single_bin_12_2590	single_bin_12_1270	d__Bacteria;p__Proteobacteria;c__Gammaproteobacteria;o__Pseudomonadales;f__Moraxellaceae;g__Acinetobacter;s__unknown_2	d__Bacteria;p__Chlamydiota;c__Chlamydiia;o__Chlamydiales;f__JAFEGQ01;g__;s__unknown_0
single_bin_12_2590	single_bin_12_3438	d__Bacteria;p__Proteobacteria;c__Gammaproteobacteria;o__Pseudomonadales;f__Moraxellaceae;g__Acinetobacter;s__unknown_2	d__Bacteria;p__Proteobacteria;c__Gammaproteobacteria;o__Pseudomonadales;f__Moraxellaceae;g__Acinetobacter;s__unknown_0
single_bin_12_2590	single_bin_12_322	d__Bacteria;p__Proteobacteria;c__Gammaproteobacteria;o__Pseudomonadales;f__Moraxellaceae;g__Acinetobacter;s__unknown_2	d__Bacteria;p__Proteobacteria;c__Gammaproteobacteria;o__Pseudomonadales;f__Moraxellaceae;g__Acinetobacter;s__Acinetobacter sp002296655
single_bin_12_2590	single_bin_12_3494	d__Bacteria;p__Proteobacteria;c__Gammaproteobacteria;o__Pseudomonadales;f__Moraxellaceae;g__Acinetobacter;s__unknown_2	d__Bacteria;p__Proteobacteria;c__Gammaproteobacteria;o__Pseudomonadales;f__Moraxellaceae;g__Acinetobacter;s__unknown_3
single_bin_12_2590	single_bin_12_1270	d__Bacteria;p__Proteobacteria;c__Gammaproteobacteria;o__Pseudomonadales;f__Moraxellaceae;g__Acinetobacter;s__unknown_2	d__Bacteria;p__Chlamydiota;c__Chlamydiia;o__Chlamydiales;f__JAFEGQ01;g__;s__unknown_0
single_bin_12_2590	single_bin_12_3345	d__Bacteria;p__Proteobacteria;c__Gammaproteobacteria;o__Pseudomonadales;f__Moraxellaceae;g__Acinetobacter;s__unknown_2	d__Bacteria;p__Proteobacteria;c__Gammaproteobacteria;o__Pseudomonadales;f__Moraxellaceae;g__Acinetobacter;s__Acinetobacter johnsonii
single_bin_12_2590	single_bin_12_332	d__Bacteria;p__Proteobacteria;c__Gammaproteobacteria;o__Pseudomonadales;f__Moraxellaceae;g__Acinetobacter;s__unknown_2	d__Bacteria;p__Patescibacteria;c__Paceibacteria;o__Moranbacterales;f__UBA1568;g__GCA-016699975;s__unknown_1
single_bin_12_2590	single_bin_12_332	d__Bacteria;p__Proteobacteria;c__Gammaproteobacteria;o__Pseudomonadales;f__Moraxellaceae;g__Acinetobacter;s__unknown_2	d__Bacteria;p__Patescibacteria;c__Paceibacteria;o__Moranbacterales;f__UBA1568;g__GCA-016699975;s__unknown_1
single_bin_12_2590	single_bin_12_1270	d__Bacteria;p__Proteobacteria;c__Gammaproteobacteria;o__Pseudomonadales;f__Moraxellaceae;g__Acinetobacter;s__unknown_2	d__Bacteria;p__Chlamydiota;c__Chlamydiia;o__Chlamydiales;f__JAFEGQ01;g__;s__unknown_0
single_bin_12_2590	single_bin_12_3438	d__Bacteria;p__Proteobacteria;c__Gammaproteobacteria;o__Pseudomonadales;f__Moraxellaceae;g__Acinetobacter;s__unknown_2	d__Bacteria;p__Proteobacteria;c__Gammaproteobacteria;o__Pseudomonadales;f__Moraxellaceae;g__Acinetobacter;s__unknown_0
single_bin_12_2590	single_bin_12_3494	d__Bacteria;p__Proteobacteria;c__Gammaproteobacteria;o__Pseudomonadales;f__Moraxellaceae;g__Acinetobacter;s__unknown_2	d__Bacteria;p__Proteobacteria;c__Gammaproteobacteria;o__Pseudomonadales;f__Moraxellaceae;g__Acinetobacter;s__unknown_3
single_bin_12_2590	single_bin_12_691	d__Bacteria;p__Proteobacteria;c__Gammaproteobacteria;o__Pseudomonadales;f__Moraxellaceae;g__Acinetobacter;s__unknown_2	d__Bacteria;p__Proteobacteria;c__Gammaproteobacteria;o__Pseudomonadales;f__Moraxellaceae;g__Acinetobacter;s__unknown_6
single_bin_12_2590	single_bin_12_563	d__Bacteria;p__Proteobacteria;c__Gammaproteobacteria;o__Pseudomonadales;f__Moraxellaceae;g__Acinetobacter;s__unknown_2	d__Bacteria;p__Proteobacteria;c__Gammaproteobacteria;o__Pseudomonadales;f__Moraxellaceae;g__Acinetobacter;s__Acinetobacter sp009707625
single_bin_12_2590	single_bin_12_1460	d__Bacteria;p__Proteobacteria;c__Gammaproteobacteria;o__Pseudomonadales;f__Moraxellaceae;g__Acinetobacter;s__unknown_2	d__Bacteria;p__Patescibacteria;c__Microgenomatia;o__UBA1400;f__PJMF01;g__;s__unknown_3
single_bin_12_2590	single_bin_12_1488	d__Bacteria;p__Proteobacteria;c__Gammaproteobacteria;o__Pseudomonadales;f__Moraxellaceae;g__Acinetobacter;s__unknown_2	d__Bacteria;p__Chlamydiota;c__Chlamydiia;o__;f__;g__;s__unknown_0
single_bin_12_2590	single_bin_12_3436	d__Bacteria;p__Proteobacteria;c__Gammaproteobacteria;o__Pseudomonadales;f__Moraxellaceae;g__Acinetobacter;s__unknown_2	d__Bacteria;p__Proteobacteria;c__Gammaproteobacteria;o__Pseudomonadales;f__Moraxellaceae;g__Acinetobacter;s__unknown_1
single_bin_12_2590	single_bin_12_697	d__Bacteria;p__Proteobacteria;c__Gammaproteobacteria;o__Pseudomonadales;f__Moraxellaceae;g__Acinetobacter;s__unknown_2	d__Bacteria;p__Proteobacteria;c__Gammaproteobacteria;o__Pseudomonadales;f__Moraxellaceae;g__Acinetobacter;s__unknown_4
single_bin_12_2590	single_bin_12_661	d__Bacteria;p__Proteobacteria;c__Gammaproteobacteria;o__Pseudomonadales;f__Moraxellaceae;g__Acinetobacter;s__unknown_2	d__Bacteria;p__Proteobacteria;c__Gammaproteobacteria;o__Pseudomonadales;f__Moraxellaceae;g__Acinetobacter;s__unknown_9
single_bin_12_2590	single_bin_12_853	d__Bacteria;p__Proteobacteria;c__Gammaproteobacteria;o__Pseudomonadales;f__Moraxellaceae;g__Acinetobacter;s__unknown_2	d__Bacteria;p__Patescibacteria;c__Microgenomatia;o__UBA1400;f__;g__;s__unknown_7
single_bin_12_2590	single_bin_12_3345	d__Bacteria;p__Proteobacteria;c__Gammaproteobacteria;o__Pseudomonadales;f__Moraxellaceae;g__Acinetobacter;s__unknown_2	d__Bacteria;p__Proteobacteria;c__Gammaproteobacteria;o__Pseudomonadales;f__Moraxellaceae;g__Acinetobacter;s__Acinetobacter johnsonii
single_bin_12_2590	single_bin_12_661	d__Bacteria;p__Proteobacteria;c__Gammaproteobacteria;o__Pseudomonadales;f__Moraxellaceae;g__Acinetobacter;s__unknown_2	d__Bacteria;p__Proteobacteria;c__Gammaproteobacteria;o__Pseudomonadales;f__Moraxellaceae;g__Acinetobacter;s__unknown_9
single_bin_12_2590	single_bin_12_742	d__Bacteria;p__Proteobacteria;c__Gammaproteobacteria;o__Pseudomonadales;f__Moraxellaceae;g__Acinetobacter;s__unknown_2	d__Bacteria;p__Proteobacteria;c__Gammaproteobacteria;o__Pseudomonadales;f__Moraxellaceae;g__Acinetobacter;s__unknown_7
single_bin_12_2590	single_bin_12_3494	d__Bacteria;p__Proteobacteria;c__Gammaproteobacteria;o__Pseudomonadales;f__Moraxellaceae;g__Acinetobacter;s__unknown_2	d__Bacteria;p__Proteobacteria;c__Gammaproteobacteria;o__Pseudomonadales;f__Moraxellaceae;g__Acinetobacter;s__unknown_3
single_bin_12_2590	single_bin_12_3436	d__Bacteria;p__Proteobacteria;c__Gammaproteobacteria;o__Pseudomonadales;f__Moraxellaceae;g__Acinetobacter;s__unknown_2	d__Bacteria;p__Proteobacteria;c__Gammaproteobacteria;o__Pseudomonadales;f__Moraxellaceae;g__Acinetobacter;s__unknown_1
single_bin_12_2590	single_bin_12_210	d__Bacteria;p__Proteobacteria;c__Gammaproteobacteria;o__Pseudomonadales;f__Moraxellaceae;g__Acinetobacter;s__unknown_2	d__Bacteria;p__Patescibacteria;c__Dojkabacteria;o__;f__;g__;s__unknown_0
single_bin_12_2599	single_bin_12_3314	d__Bacteria;p__Proteobacteria;c__Gammaproteobacteria;o__Enterobacterales;f__Shewanellaceae;g__Shewanella;s__Shewanella sp002966515	d__Bacteria;p__Proteobacteria;c__Gammaproteobacteria;o__Enterobacterales;f__Shewanellaceae;g__Shewanella;s__Shewanella baltica
single_bin_12_2599	single_bin_12_1214	d__Bacteria;p__Proteobacteria;c__Gammaproteobacteria;o__Enterobacterales;f__Shewanellaceae;g__Shewanella;s__Shewanella sp002966515	d__Bacteria;p__Proteobacteria;c__Gammaproteobacteria;o__JABDGN01;f__;g__;s__unknown_0
single_bin_12_2620	single_bin_12_3403	d__Bacteria;p__Patescibacteria;c__Saccharimonadia;o__Saccharimonadales;f__UBA7683;g__;s__unknown_0	d__Bacteria;p__Patescibacteria;c__Saccharimonadia;o__Saccharimonadales;f__UBA7683;g__;s__unknown_3
single_bin_12_2624	single_bin_12_1785	d__Bacteria;p__Firmicutes_A;c__Clostridia;o__Lachnospirales;f__Lachnospiraceae;g__Ruminococcus_B;s__Ruminococcus_B gnavus	d__Bacteria;p__Firmicutes_A;c__Clostridia;o__Lachnospirales;f__Lachnospiraceae;g__Mediterraneibacter;s__Mediterraneibacter faecis
single_bin_12_2624	single_bin_12_1559	d__Bacteria;p__Firmicutes_A;c__Clostridia;o__Lachnospirales;f__Lachnospiraceae;g__Ruminococcus_B;s__Ruminococcus_B gnavus	d__Bacteria;p__Firmicutes_A;c__Clostridia;o__Lachnospirales;f__Lachnospiraceae;g__Lachnospira;s__Lachnospira eligens_A
single_bin_12_2624	single_bin_12_1785	d__Bacteria;p__Firmicutes_A;c__Clostridia;o__Lachnospirales;f__Lachnospiraceae;g__Ruminococcus_B;s__Ruminococcus_B gnavus	d__Bacteria;p__Firmicutes_A;c__Clostridia;o__Lachnospirales;f__Lachnospiraceae;g__Mediterraneibacter;s__Mediterraneibacter faecis
single_bin_12_2624	single_bin_12_1790	d__Bacteria;p__Firmicutes_A;c__Clostridia;o__Lachnospirales;f__Lachnospiraceae;g__Ruminococcus_B;s__Ruminococcus_B gnavus	d__Bacteria;p__Firmicutes_A;c__Clostridia;o__Lachnospirales;f__Lachnospiraceae;g__Oliverpabstia;s__unknown_0
single_bin_12_2624	single_bin_12_1411	d__Bacteria;p__Firmicutes_A;c__Clostridia;o__Lachnospirales;f__Lachnospiraceae;g__Ruminococcus_B;s__Ruminococcus_B gnavus	d__Bacteria;p__Firmicutes_A;c__Clostridia;o__Lachnospirales;f__Lachnospiraceae;g__Mediterraneibacter;s__Mediterraneibacter torques
single_bin_12_2624	single_bin_12_834	d__Bacteria;p__Firmicutes_A;c__Clostridia;o__Lachnospirales;f__Lachnospiraceae;g__Ruminococcus_B;s__Ruminococcus_B gnavus	d__Bacteria;p__Firmicutes_A;c__Clostridia;o__Lachnospirales;f__Lachnospiraceae;g__Clostridium_Q;s__Clostridium_Q fessum
single_bin_12_2624	single_bin_12_1056	d__Bacteria;p__Firmicutes_A;c__Clostridia;o__Lachnospirales;f__Lachnospiraceae;g__Ruminococcus_B;s__Ruminococcus_B gnavus	d__Bacteria;p__Firmicutes_A;c__Clostridia;o__Lachnospirales;f__Lachnospiraceae;g__;s__unknown_0
single_bin_12_2624	single_bin_12_1790	d__Bacteria;p__Firmicutes_A;c__Clostridia;o__Lachnospirales;f__Lachnospiraceae;g__Ruminococcus_B;s__Ruminococcus_B gnavus	d__Bacteria;p__Firmicutes_A;c__Clostridia;o__Lachnospirales;f__Lachnospiraceae;g__Oliverpabstia;s__unknown_0
single_bin_12_2624	single_bin_12_1785	d__Bacteria;p__Firmicutes_A;c__Clostridia;o__Lachnospirales;f__Lachnospiraceae;g__Ruminococcus_B;s__Ruminococcus_B gnavus	d__Bacteria;p__Firmicutes_A;c__Clostridia;o__Lachnospirales;f__Lachnospiraceae;g__Mediterraneibacter;s__Mediterraneibacter faecis
single_bin_12_2624	single_bin_12_2625	d__Bacteria;p__Firmicutes_A;c__Clostridia;o__Lachnospirales;f__Lachnospiraceae;g__Ruminococcus_B;s__Ruminococcus_B gnavus	d__Bacteria;p__Firmicutes_A;c__Clostridia;o__Lachnospirales;f__Lachnospiraceae;g__Agathobacter;s__Agathobacter rectalis
single_bin_12_2624	single_bin_12_1407	d__Bacteria;p__Firmicutes_A;c__Clostridia;o__Lachnospirales;f__Lachnospiraceae;g__Ruminococcus_B;s__Ruminococcus_B gnavus	d__Bacteria;p__Firmicutes_A;c__Clostridia;o__Lachnospirales;f__Lachnospiraceae;g__Dorea;s__Dorea formicigenerans
single_bin_12_2624	single_bin_12_3471	d__Bacteria;p__Firmicutes_A;c__Clostridia;o__Lachnospirales;f__Lachnospiraceae;g__Ruminococcus_B;s__Ruminococcus_B gnavus	d__Bacteria;p__Firmicutes_A;c__Clostridia;o__Lachnospirales;f__Lachnospiraceae;g__Dorea_A;s__Dorea_A longicatena_B
single_bin_12_2624	single_bin_12_1785	d__Bacteria;p__Firmicutes_A;c__Clostridia;o__Lachnospirales;f__Lachnospiraceae;g__Ruminococcus_B;s__Ruminococcus_B gnavus	d__Bacteria;p__Firmicutes_A;c__Clostridia;o__Lachnospirales;f__Lachnospiraceae;g__Mediterraneibacter;s__Mediterraneibacter faecis
single_bin_12_2625	single_bin_12_1787	d__Bacteria;p__Firmicutes_A;c__Clostridia;o__Lachnospirales;f__Lachnospiraceae;g__Agathobacter;s__Agathobacter rectalis	d__Bacteria;p__Firmicutes_A;c__Clostridia;o__Lachnospirales;f__Lachnospiraceae;g__Bariatricus;s__Bariatricus comes
single_bin_12_2625	single_bin_12_3513	d__Bacteria;p__Firmicutes_A;c__Clostridia;o__Lachnospirales;f__Lachnospiraceae;g__Agathobacter;s__Agathobacter rectalis	d__Bacteria;p__Firmicutes_A;c__Clostridia;o__Lachnospirales;f__Lachnospiraceae;g__Agathobacter;s__Agathobacter faecis
single_bin_12_2625	single_bin_12_1785	d__Bacteria;p__Firmicutes_A;c__Clostridia;o__Lachnospirales;f__Lachnospiraceae;g__Agathobacter;s__Agathobacter rectalis	d__Bacteria;p__Firmicutes_A;c__Clostridia;o__Lachnospirales;f__Lachnospiraceae;g__Mediterraneibacter;s__Mediterraneibacter faecis
single_bin_12_2625	single_bin_12_1790	d__Bacteria;p__Firmicutes_A;c__Clostridia;o__Lachnospirales;f__Lachnospiraceae;g__Agathobacter;s__Agathobacter rectalis	d__Bacteria;p__Firmicutes_A;c__Clostridia;o__Lachnospirales;f__Lachnospiraceae;g__Oliverpabstia;s__unknown_0
single_bin_12_2625	single_bin_12_834	d__Bacteria;p__Firmicutes_A;c__Clostridia;o__Lachnospirales;f__Lachnospiraceae;g__Agathobacter;s__Agathobacter rectalis	d__Bacteria;p__Firmicutes_A;c__Clostridia;o__Lachnospirales;f__Lachnospiraceae;g__Clostridium_Q;s__Clostridium_Q fessum
single_bin_12_2625	single_bin_S_3553	d__Bacteria;p__Firmicutes_A;c__Clostridia;o__Lachnospirales;f__Lachnospiraceae;g__Agathobacter;s__Agathobacter rectalis	d__Bacteria;p__Proteobacteria;c__Alphaproteobacteria;o__Rickettsiales;f__UBA1997;g__;s__unknown_0
single_bin_12_2625	single_bin_12_3513	d__Bacteria;p__Firmicutes_A;c__Clostridia;o__Lachnospirales;f__Lachnospiraceae;g__Agathobacter;s__Agathobacter rectalis	d__Bacteria;p__Firmicutes_A;c__Clostridia;o__Lachnospirales;f__Lachnospiraceae;g__Agathobacter;s__Agathobacter faecis
single_bin_12_2625	single_bin_12_1559	d__Bacteria;p__Firmicutes_A;c__Clostridia;o__Lachnospirales;f__Lachnospiraceae;g__Agathobacter;s__Agathobacter rectalis	d__Bacteria;p__Firmicutes_A;c__Clostridia;o__Lachnospirales;f__Lachnospiraceae;g__Lachnospira;s__Lachnospira eligens_A
single_bin_12_2625	single_bin_12_2624	d__Bacteria;p__Firmicutes_A;c__Clostridia;o__Lachnospirales;f__Lachnospiraceae;g__Agathobacter;s__Agathobacter rectalis	d__Bacteria;p__Firmicutes_A;c__Clostridia;o__Lachnospirales;f__Lachnospiraceae;g__Ruminococcus_B;s__Ruminococcus_B gnavus
single_bin_12_2625	single_bin_12_1787	d__Bacteria;p__Firmicutes_A;c__Clostridia;o__Lachnospirales;f__Lachnospiraceae;g__Agathobacter;s__Agathobacter rectalis	d__Bacteria;p__Firmicutes_A;c__Clostridia;o__Lachnospirales;f__Lachnospiraceae;g__Bariatricus;s__Bariatricus comes
single_bin_12_2625	single_bin_12_1787	d__Bacteria;p__Firmicutes_A;c__Clostridia;o__Lachnospirales;f__Lachnospiraceae;g__Agathobacter;s__Agathobacter rectalis	d__Bacteria;p__Firmicutes_A;c__Clostridia;o__Lachnospirales;f__Lachnospiraceae;g__Bariatricus;s__Bariatricus comes
single_bin_12_2625	single_bin_12_1559	d__Bacteria;p__Firmicutes_A;c__Clostridia;o__Lachnospirales;f__Lachnospiraceae;g__Agathobacter;s__Agathobacter rectalis	d__Bacteria;p__Firmicutes_A;c__Clostridia;o__Lachnospirales;f__Lachnospiraceae;g__Lachnospira;s__Lachnospira eligens_A
single_bin_12_2625	single_bin_12_3513	d__Bacteria;p__Firmicutes_A;c__Clostridia;o__Lachnospirales;f__Lachnospiraceae;g__Agathobacter;s__Agathobacter rectalis	d__Bacteria;p__Firmicutes_A;c__Clostridia;o__Lachnospirales;f__Lachnospiraceae;g__Agathobacter;s__Agathobacter faecis
single_bin_12_2625	single_bin_12_3513	d__Bacteria;p__Firmicutes_A;c__Clostridia;o__Lachnospirales;f__Lachnospiraceae;g__Agathobacter;s__Agathobacter rectalis	d__Bacteria;p__Firmicutes_A;c__Clostridia;o__Lachnospirales;f__Lachnospiraceae;g__Agathobacter;s__Agathobacter faecis
single_bin_12_2625	single_bin_12_834	d__Bacteria;p__Firmicutes_A;c__Clostridia;o__Lachnospirales;f__Lachnospiraceae;g__Agathobacter;s__Agathobacter rectalis	d__Bacteria;p__Firmicutes_A;c__Clostridia;o__Lachnospirales;f__Lachnospiraceae;g__Clostridium_Q;s__Clostridium_Q fessum
single_bin_12_2625	single_bin_12_1787	d__Bacteria;p__Firmicutes_A;c__Clostridia;o__Lachnospirales;f__Lachnospiraceae;g__Agathobacter;s__Agathobacter rectalis	d__Bacteria;p__Firmicutes_A;c__Clostridia;o__Lachnospirales;f__Lachnospiraceae;g__Bariatricus;s__Bariatricus comes
single_bin_12_2625	single_bin_12_2026	d__Bacteria;p__Firmicutes_A;c__Clostridia;o__Lachnospirales;f__Lachnospiraceae;g__Agathobacter;s__Agathobacter rectalis	d__Bacteria;p__Firmicutes_A;c__Clostridia;o__Lachnospirales;f__Lachnospiraceae;g__Roseburia;s__Roseburia inulinivorans
single_bin_12_2625	single_bin_12_1785	d__Bacteria;p__Firmicutes_A;c__Clostridia;o__Lachnospirales;f__Lachnospiraceae;g__Agathobacter;s__Agathobacter rectalis	d__Bacteria;p__Firmicutes_A;c__Clostridia;o__Lachnospirales;f__Lachnospiraceae;g__Mediterraneibacter;s__Mediterraneibacter faecis
single_bin_12_2625	single_bin_12_3513	d__Bacteria;p__Firmicutes_A;c__Clostridia;o__Lachnospirales;f__Lachnospiraceae;g__Agathobacter;s__Agathobacter rectalis	d__Bacteria;p__Firmicutes_A;c__Clostridia;o__Lachnospirales;f__Lachnospiraceae;g__Agathobacter;s__Agathobacter faecis
single_bin_12_2625	single_bin_12_1787	d__Bacteria;p__Firmicutes_A;c__Clostridia;o__Lachnospirales;f__Lachnospiraceae;g__Agathobacter;s__Agathobacter rectalis	d__Bacteria;p__Firmicutes_A;c__Clostridia;o__Lachnospirales;f__Lachnospiraceae;g__Bariatricus;s__Bariatricus comes
single_bin_12_2625	single_bin_12_3471	d__Bacteria;p__Firmicutes_A;c__Clostridia;o__Lachnospirales;f__Lachnospiraceae;g__Agathobacter;s__Agathobacter rectalis	d__Bacteria;p__Firmicutes_A;c__Clostridia;o__Lachnospirales;f__Lachnospiraceae;g__Dorea_A;s__Dorea_A longicatena_B
single_bin_12_2625	single_bin_12_1785	d__Bacteria;p__Firmicutes_A;c__Clostridia;o__Lachnospirales;f__Lachnospiraceae;g__Agathobacter;s__Agathobacter rectalis	d__Bacteria;p__Firmicutes_A;c__Clostridia;o__Lachnospirales;f__Lachnospiraceae;g__Mediterraneibacter;s__Mediterraneibacter faecis
single_bin_12_2625	single_bin_12_1787	d__Bacteria;p__Firmicutes_A;c__Clostridia;o__Lachnospirales;f__Lachnospiraceae;g__Agathobacter;s__Agathobacter rectalis	d__Bacteria;p__Firmicutes_A;c__Clostridia;o__Lachnospirales;f__Lachnospiraceae;g__Bariatricus;s__Bariatricus comes
single_bin_12_2625	single_bin_12_1785	d__Bacteria;p__Firmicutes_A;c__Clostridia;o__Lachnospirales;f__Lachnospiraceae;g__Agathobacter;s__Agathobacter rectalis	d__Bacteria;p__Firmicutes_A;c__Clostridia;o__Lachnospirales;f__Lachnospiraceae;g__Mediterraneibacter;s__Mediterraneibacter faecis
single_bin_12_2625	single_bin_12_2026	d__Bacteria;p__Firmicutes_A;c__Clostridia;o__Lachnospirales;f__Lachnospiraceae;g__Agathobacter;s__Agathobacter rectalis	d__Bacteria;p__Firmicutes_A;c__Clostridia;o__Lachnospirales;f__Lachnospiraceae;g__Roseburia;s__Roseburia inulinivorans
single_bin_12_2625	single_bin_12_3471	d__Bacteria;p__Firmicutes_A;c__Clostridia;o__Lachnospirales;f__Lachnospiraceae;g__Agathobacter;s__Agathobacter rectalis	d__Bacteria;p__Firmicutes_A;c__Clostridia;o__Lachnospirales;f__Lachnospiraceae;g__Dorea_A;s__Dorea_A longicatena_B
single_bin_12_2625	single_bin_12_1785	d__Bacteria;p__Firmicutes_A;c__Clostridia;o__Lachnospirales;f__Lachnospiraceae;g__Agathobacter;s__Agathobacter rectalis	d__Bacteria;p__Firmicutes_A;c__Clostridia;o__Lachnospirales;f__Lachnospiraceae;g__Mediterraneibacter;s__Mediterraneibacter faecis
single_bin_12_2625	single_bin_12_1787	d__Bacteria;p__Firmicutes_A;c__Clostridia;o__Lachnospirales;f__Lachnospiraceae;g__Agathobacter;s__Agathobacter rectalis	d__Bacteria;p__Firmicutes_A;c__Clostridia;o__Lachnospirales;f__Lachnospiraceae;g__Bariatricus;s__Bariatricus comes
single_bin_12_2625	single_bin_12_2625	d__Bacteria;p__Firmicutes_A;c__Clostridia;o__Lachnospirales;f__Lachnospiraceae;g__Agathobacter;s__Agathobacter rectalis	d__Bacteria;p__Firmicutes_A;c__Clostridia;o__Lachnospirales;f__Lachnospiraceae;g__Agathobacter;s__Agathobacter rectalis
single_bin_12_2625	single_bin_12_836	d__Bacteria;p__Firmicutes_A;c__Clostridia;o__Lachnospirales;f__Lachnospiraceae;g__Agathobacter;s__Agathobacter rectalis	d__Bacteria;p__Firmicutes_A;c__Clostridia;o__Lachnospirales;f__Lachnospiraceae;g__CAG-95;s__CAG-95 sp900066375
single_bin_12_2625	single_bin_12_3471	d__Bacteria;p__Firmicutes_A;c__Clostridia;o__Lachnospirales;f__Lachnospiraceae;g__Agathobacter;s__Agathobacter rectalis	d__Bacteria;p__Firmicutes_A;c__Clostridia;o__Lachnospirales;f__Lachnospiraceae;g__Dorea_A;s__Dorea_A longicatena_B
single_bin_12_2625	single_bin_12_2625	d__Bacteria;p__Firmicutes_A;c__Clostridia;o__Lachnospirales;f__Lachnospiraceae;g__Agathobacter;s__Agathobacter rectalis	d__Bacteria;p__Firmicutes_A;c__Clostridia;o__Lachnospirales;f__Lachnospiraceae;g__Agathobacter;s__Agathobacter rectalis
single_bin_12_2625	single_bin_12_3513	d__Bacteria;p__Firmicutes_A;c__Clostridia;o__Lachnospirales;f__Lachnospiraceae;g__Agathobacter;s__Agathobacter rectalis	d__Bacteria;p__Firmicutes_A;c__Clostridia;o__Lachnospirales;f__Lachnospiraceae;g__Agathobacter;s__Agathobacter faecis
single_bin_12_2625	single_bin_12_2026	d__Bacteria;p__Firmicutes_A;c__Clostridia;o__Lachnospirales;f__Lachnospiraceae;g__Agathobacter;s__Agathobacter rectalis	d__Bacteria;p__Firmicutes_A;c__Clostridia;o__Lachnospirales;f__Lachnospiraceae;g__Roseburia;s__Roseburia inulinivorans
single_bin_12_2625	single_bin_12_2026	d__Bacteria;p__Firmicutes_A;c__Clostridia;o__Lachnospirales;f__Lachnospiraceae;g__Agathobacter;s__Agathobacter rectalis	d__Bacteria;p__Firmicutes_A;c__Clostridia;o__Lachnospirales;f__Lachnospiraceae;g__Roseburia;s__Roseburia inulinivorans
single_bin_12_2625	single_bin_12_1790	d__Bacteria;p__Firmicutes_A;c__Clostridia;o__Lachnospirales;f__Lachnospiraceae;g__Agathobacter;s__Agathobacter rectalis	d__Bacteria;p__Firmicutes_A;c__Clostridia;o__Lachnospirales;f__Lachnospiraceae;g__Oliverpabstia;s__unknown_0
single_bin_12_2625	single_bin_12_1787	d__Bacteria;p__Firmicutes_A;c__Clostridia;o__Lachnospirales;f__Lachnospiraceae;g__Agathobacter;s__Agathobacter rectalis	d__Bacteria;p__Firmicutes_A;c__Clostridia;o__Lachnospirales;f__Lachnospiraceae;g__Bariatricus;s__Bariatricus comes
single_bin_12_2625	single_bin_12_1406	d__Bacteria;p__Firmicutes_A;c__Clostridia;o__Lachnospirales;f__Lachnospiraceae;g__Agathobacter;s__Agathobacter rectalis	d__Bacteria;p__Firmicutes_A;c__Clostridia;o__Oscillospirales;f__Acutalibacteraceae;g__Fimenecus;s__Fimenecus sp000432435
single_bin_12_2625	single_bin_12_1409	d__Bacteria;p__Firmicutes_A;c__Clostridia;o__Lachnospirales;f__Lachnospiraceae;g__Agathobacter;s__Agathobacter rectalis	d__Bacteria;p__Firmicutes_A;c__Clostridia;o__Lachnospirales;f__Lachnospiraceae;g__UBA11774;s__UBA11774 sp003507655
single_bin_12_2625	single_bin_12_1785	d__Bacteria;p__Firmicutes_A;c__Clostridia;o__Lachnospirales;f__Lachnospiraceae;g__Agathobacter;s__Agathobacter rectalis	d__Bacteria;p__Firmicutes_A;c__Clostridia;o__Lachnospirales;f__Lachnospiraceae;g__Mediterraneibacter;s__Mediterraneibacter faecis
single_bin_12_2625	single_bin_12_1787	d__Bacteria;p__Firmicutes_A;c__Clostridia;o__Lachnospirales;f__Lachnospiraceae;g__Agathobacter;s__Agathobacter rectalis	d__Bacteria;p__Firmicutes_A;c__Clostridia;o__Lachnospirales;f__Lachnospiraceae;g__Bariatricus;s__Bariatricus comes
[truncated: 1,858 more rows]

## Sheet: TableS6_Phage_groups
SAG_BIN_1	SAG_BIN_2	Taxonomy_for_SAG_BIN_1	Taxonomy_for_SAG_BIN_2
[truncated: 184 more rows]
